# Supplementary material for: Time-course variation of statistics embedded in music: Corpus study on implicit learning and knowledge
Source: PLoS One. 2018 May 9;13(5):e0196493. doi: 10.1371/journal.pone.0196493 (PMC5942787; doi:10.1371/journal.pone.0196493)
Supplement: S1 Table — (XLSX) [file pone.0196493.s001.xlsx]

## Sheet: sequence
No1				No2				No3				No4				No5				No6				No7				No8				No9				No10				No11				No12				No13
1st	2nd	3rd	4th	1st	2nd	3rd	4th	1st	2nd	3rd	4th	1st	2nd	3rd	4th	1st	2nd	3rd	4th	1st	2nd	3rd	4th	1st	2nd	3rd	4th	1st	2nd	3rd	4th	1st	2nd	3rd	4th	1st	2nd	3rd	4th	1st	2nd	3rd	4th	1st	2nd	3rd	4th	1st	2nd
40	40	48	57	61	46	61	41	44	48	59	47	47	44	50	57	52	48	40		49	28	28		42	42	49	46	40	40	47		51	44	51		42	35	39		42	47	42	57	43	48	43	55	50	28
45	40	50	56	56	46	56	44	42	46	58	52	43	45	47	55	47	52	39		52	33	33		41	41	58	47	40	38	52		56	43	55		54	40	40		45	48	43	59	43	50	43	52	50	31
48	49	47	57	44	46	65	49	44	48	59	51	50	47	43	55	55	50	40		52	36	33		39	42	56	51	42	43	54		53	44	56		50	39	42		42	47	45	57	48	52	43	57	47	35
52	50	48	64	42	44	61	53	42	49	61	52	47	42	47	54	52	48	45		51	32	33		37	45	54	46	43	41	55		58	44	56		51	40	44		42	45	47	55	48	54	43	49	45	40
57	49	45	64	41	46	68	56	44	46	59	54	50	44	50	57	59	49	45		54	33	28		41	41	53	47	43	40	57		55	43	56		46	42	46		45	47	45	54	48	55	43	53	45	43
60	47	45	64	39	47	53	61	45	44	57	56	55	44	55	55	55	50	43		52	36	37		42	42	56	51	42	43	54		63	44	58		47	44	47		42	48	47	52	47	57	43	50	50	47
59	49	44	57	37	46	49	65	44	43	56	57	54	42	59	52	64	53	40		49	40	37		46	42	54	51	45	48	55		63	47	60		42	45	49		42	49	49	50	47	54	43	55	50	59
57	52	45	56	61	44	56	68	42	44	54	59	57	42	57	52	59	52	39		50	41	37		49	41	49	49	45	50	52		65	46	61		54	42	51		45	50	50	49	45	55	43	47	50	55
56	50	47	57	58	46	53	68	47	46	52	61	55	37	54	50	67	50	40		50	38	33		53	42	51	54	47	43	52		67	44	61		50	47	52		50	50	45	50	47	53	43	52	47	52
57	49	50	64	46	46	61	68	45	43	51	63	54	40	55	51	67	51	48		49	44	40		54	47	49	53	48	44	51		68	43	61		51	47	53		54	49	47	51	43	55	43	48	45	59
47	47	48	64	44	46	41	48	44	39	52	64	57	39	59	52	52	52	48		52	45	40		56	41	47	59	48	45	52		60	46	61		46	47	54		57	50	45	52	48	57	43	53	50	54
52	45	52	64	42	51	37	48	45	44	54	66	55	40	50	48	52	48	47		50	40	40		58	42	49	58	47	38	54		56	44	61		47	48	56		62	51	47	58	50	59	43	45	50	51
56	45	53	55	41	51	44	48	44	46	56	68	54	42	52	48	51	55	40		50	47	42		59	45	47	63	52	40	55		61	46	61		44	49	53		61	51	49	61	53	60	43	50	43	47
59	44	50	55	39	49	41	49	45	48	59	69	57	44	55	47	51	52	39		49	48	40		61	44	46	61	52	41	54		58	47	61		56	49	54		62	54	50	59	52	62	43	47	50	42
62	40	52	55	66	47	49	51	47	49	57	68	55	44	50	50	51	57	40		52	50	38		53	42	47	68	54	43	55		63	51	61		51	42	51		64	52	49	57	50	59	43	52	50	39
60	42	48	60	63	46	49	53	45	46	56	69	54	42	48	43	57	53	52		57	48	37		51	41	46	68	55	37	57		60	49	60		52	35	52		62	45	50	55	50	60	43	44	47	47
59	44	48	55	60	44	49	54	44	51	54	68	52	40	50	43	54	60	52		56	53	37		49	42	44	66	55	41	59		65	47	58		48	40	54		61	45	52	54	49	48	43	48	45	42
57	45	47	55	56	42	49	56	52	51	58	66	60	39	47	42	63	59	52		57	52	40		51	45	51	65	54	40	59		61	46	56		49	39	56		59	44	54	52	50	50	43	45	45	38
59	52	48	55	54	41	48	54	52	49	56	42	59	39	45	45	57	57	55		61	50	45		49	44	59	63	52	38	59		63	49	55		44	40	58		57	45	56	50	52	52	43	50	50	59
60	52	50	60	51	44	60	53	51	48	58	47	62	42	48	43	66	55	54		59	48	45		47	46	58	61	54	36	57		36	47	53		56	42	59		55	47	56	52	53	53	43	42	50	54
59	50	53	55	48	42	56	51	52	53	59	46	60	40	47	45	63	53	57		61	28	45		46	47	56	60	55	35	59		32	46	51		51	44	61		54	48	57	53	52	54	43	47	50	50
57	50	52	56	44	44	63	37	51	49	59	47	59	40	45	57	69	52	55		62	33	40		47	49	55	66	54	38	60		37	51	49		52	46	63		52	47	55	54	57	55	43	43	47	57
56	49	55	57	37	46	60	41	52	46	58	49	62	47	50	55	69	55	54		64	36	49		46	50	58	60	56	36	54		34	56	48		48	47	64		59	45	54	57	50	57	43	42	45	52
57	49	55	59	41	48	66	44	54	49	59	51	60	46	47	55	54	52	52		64	32	49		44	50	56	63	57	31	55		39	55	51		49	49	65		57	44	55	59	55	54	43	43	50	49
62	47	55	60	44	49	48	49	51	48	61	52	59	54	43	54	54	50	51		62	33	49		42	50	51	61	60	36	57		36	56	46		49	50	66		55	45	57	54	48	55	43	47	50	45
60	40	55	63	49	48	44	53	47	49	61	54	62	54	47	57	52	53	35		62	36	45		44	50	53	46	59	40	59		41	56	48		64	51	64		54	47	59	57	53	53	43	43	43	40
59	42	53	64	51	49	51	56	52	51	59	56	60	40	50	55	59	52	34		66	40	52		54	50	54	47	60	43	52		37	55	44		63	52	61		49	48	52	55	52	55	43	48	48	37
57	44	52	52	53	44	48	61	51	48	61	57	59	59	55	52	57	55	35		64	41	52		53	50	49	51	62	48	52		39	56	49		61	49	59		50	50	52	57	49	57	43	43	48	45
59	45	57	52	54	41	54	65	52	46	62	59	57	51	59	49	55	53	40		62	38	52		54	56	49	50	60	52	54		39	59	48		59	47	42		52	52	51	52	50	58	43	50	54	40
64	46	48	52	56	44	42	68	51	45	62	61	67	52	57	50	54	52	40		62	44	54		55	55	47	51	59	50	55		48	58	46		58	47	44		50	51	52	55	43	59	43	43	54	36
62	47	50	57	58	42	39	68	52	46	61	63	66	53	54	51	52	53	39		61	45	52		56	56	44	54	57	55	55		44	56	44		56	59	46		48	52	54	54	43	60	43	52	54	57
60	48	48	52	60	44	44	68	54	48	62	64	69	56	55	52	59	50	35		59	40	50		53	59	44	53	55	53	57		49	55	43		54	57	47		47	48	55	59	43	62	43	43	57	52
59	49	59	52	61	49	42	46	51	45	65	66	67	54	57	48	57	48	34		62	47	49		49	55	42	54	54	52	54		46	58	41		52	56	49		45	46	49	54	48	59	43	53	57	48
57	50	57	52	56	48	48	46	47	50	65	64	66	47	55	47	55	52	35		59	48	49		54	56	49	58	52	55	54		43	56	39		52	56	51		43	47	49	57	48	60	43	43	57	55
57	49	48	53	54	49	48	46	52	51	64	66	69	46	52	50	54	50	43		59	50	47		58	56	58	51	50	60	55		51	58	37		51	64	52		42	43	47	55	48	40	41	54	60	52
56	47	50	52	53	48	48	48	42	48	65	64	67	54	54	48	52	48	43		57	48	49		66	57	56	42	48	62	52		51	59	36		59	62	64		40	47	49	57	48	41	41	43	59	47
23	49	48	50	44	47	51	49	49	48	66	61	66	54	67	45	59	50	42		56	53	47		56	57	54	46	47	55	57		60	63	39		59	61	42		43	50	50	52	48	43	41	55	59	55
28	52	48	52	46	46	49	48	42	49	66	59	69	54	64	43	57	53	35		59	52	45		65	57	53	44	45	56	59		56	61	34		49	49	44		37	55	52	54	48	45	41	43	57	49
31	50	50	57	48	46	61	46	47	46	65	57	67	63	66	47	55	52	39		56	50	52		54	56	56	42	43	57	60		61	59	36		56	61	46		38	59	51	55	47	46	41	55	55	47
35	49	47	52	49	46	56	48	44	44	66	56	65	59	69	45	54	50	42		57	48	52		63	54	54	42	42	50	54		58	59	32		56	59	47		42	62	52	56	47	46	39	43	54	54
40	47	48	52	44	44	65	51	47	46	63	54	64	58	57	43	52	52	45		49	52	52		53	54	49	58	45	52	55		55	58	51		47	57	49		40	59	54	57	45	52	39	55	57	50
43	45	45	60	49	46	61	49	45	48	64	52	63	59	67	35	52	48	48		52	52	47		61	49	51	59	48	53	57		63	56	55		54	56	51		38	55	55	58	47	55	39	43	55	47
42	54	45	59	53	46	68	46	44	58	61	51	64	61	64	38	51	55	51		52	53	56		54	49	49	63	45	55	59		61	44	56		54	54	52		37	50	54	59	43	58	46	55	48	54
40	56	44	57	56	47	53	43	47	63	59	52	62	59	66	43	48	52	54		51	52	56		63	49	47	51	42	49	52		60	43	56		40	52	64		38	47	55	61	48	57	46	43	48	49
39	59	45	55	54	49	49	46	44	56	59	51	60	53	69	47	47	57	57		54	53	56		53	41	49	42	43	53	52		58	44	56		46	51	42		35	43	57	62	50	42	46	55	54	46
40	57	47	54	53	51	56	44	49	61	58	49	59	54	57	50	39	55	60		52	53	52		61	41	47	44	55	52	54		56	47	58		47	52	44		33	40	59	64	53	43	46	43	54	47
40	56	50	52	51	53	53	56	47	52	59	51	57	56	67	55	42	53	59		49	53	59		51	42	46	42	55	50	55		55	45	60		54	51	46		47	64	49	65	52	45	46	55	54	28
48	57	48	51	49	54	61	51	39	53	61	47	55	54	64	59	45	52	57		52	53	59		59	61	47	42	57	48	55		53	44	61		54	52	47		45	62	52	66	50	47	46	43	57	31
55	56	52	59	51	56	41	53	40	48	59	52	54	47	66	57	48	55	55		52	55	59		49	59	46	59	59	47	57		51	45	61		54	54	49		43	60	50	56	50	48	46	52	57	35
53	54	53	58	48	58	37	54	44	49	57	54	57	46	69	55	47	53	54		51	53	61		58	57	44	58	59	50	54		49	47	61		54	56	51		42	59	42	59	49	48	46	55	57	40
52	52	50	59	44	56	44	53	47	46	56	52	60	54	57	54	45	50	52		54	55	59		51	56	51	59	57	48	54		48	44	61		54	57	52		43	57	43	57	50	54	46	49	60	43
53	50	52	63	49	54	41	49	52	41	54	51	57	54	67	55	43	50	52		52	55	57		59	59	59	61	45	40	55		46	43	61		56	54	54		40	57	45	57	52	57	46	57	59	47
53	49	48	63	51	53	49	51	44	43	52	52	54	54	64	57	33	48	51		52	55	56		49	57	58	63	45	52	52		44	44	61		54	59	56		38	55	47	59	53	60	46	50	59	59
53	49	48	63	48	56	49	46	56	63	51	47	55	57	66	59	36	69	52		51	55	56		58	57	56	63	45	52	62		43	47	61		54	59	58		54	55	45	57	52	59	46	53	57	55
55	50	47	59	44	54	49	48	44	64	52	54	59	56	69	61	42	45	64		49	57	56		47	59	55	65	45	60	62		41	47	61		54	57	59		52	55	47	55	57	44	46	47	55	52
53	49	48	58	49	46	49	49	56	61	54	56	60	54	67	64	45	43	64		56	55	57		56	57	58	66	45	59	60		39	47	60		54	56	61		50	55	49	54	50	45	46	55	54	59
52	47	50	59	51	54	48	48	44	59	56	54	62	52	66	62	43	43	64		52	57	56		46	56	56	66	45	57	59		39	46	58		54	54	63		49	57	50	52	55	47	46	48	57	54
53	49	53	66	48	51	60	37	47	58	59	53	54	51	64	35	42	41	69		51	57	54		54	54	51	61	57	64	57		44	47	56		54	52	64		50	54	45	50	48	48	46	52	55	51
53	52	52	66	44	50	56	41	52	66	57	54	55	49	62	38	40	67	67		49	57	61		47	54	53	47	57	60	55		41	47	55		56	39	64		47	55	47	49	47	50	46	45	38	47
48	50	55	66	44	53	63	44	56	64	56	47	55	47	61	43	35	43	66		56	57	61		56	53	54	46	59	59	54		46	56	53		54	40	64		45	50	45	50	48	44	46	53	47	42
53	47	55	69	61	51	60	49	47	63	54	59	57	45	62	47	39	41	64		52	59	61		46	53	49	47	60	57	52		48	55	51		54	41	64		59	50	47	51	50	45	46	47	47	39
52	44	55	69	56	46	66	53	59	61	58	57	59	44	66	50	42	41	63		51	52	62		54	53	49	49	60	52	51		49	56	49		56	42	61		57	50	49	52	52	47	46	50	47	47
51	47	55	69	44	58	48	56	47	59	56	56	57	45	57	55	45	40	66		49	52	61		46	54	47	50	59	52	52		50	59	48		54	43	59		55	52	50	58	50	44	46	44	45	42
52	45	53	69	42	56	44	61	59	68	58	54	55	47	64	59	42	43	64		56	57	59		55	56	44	51	47	60	64		51	57	51		52	44	58		54	48	49	61	48	45	46	52	43	38
52	52	52	69	41	54	51	65	47	66	59	52	54	42	55	57	39	43	52		47	60	57		47	57	44	53	49	59	62		50	56	46		51	45	51		55	47	50	59	52	47	46	45	45	59
52	57	57	69	39	53	48	68	52	64	59	51	52	44	62	55	40	42	51		44	56	57		56	49	42	54	49	57	60		46	57	48		51	44	52		52	48	52	57	50	48	46	48	47	54
50	57	48	69	37	51	54	68	56	63	58	52	50	49	57	54	40	44	52		47	57	57		49	61	56	54	50	55	59		54	59	44		49	42	54		50	45	54	55	52	50	46	42	48	50
48	56	50	69	44	50	42	68	59	61	59	54	48	44	55	55	47	45	64		52	60	56		58	59	55	49	50	54	57		53	56	56		47	45	56		52	43	56	54	53	47	46	50	49	57
47	57	48	67	46	53	39	48	52	53	61	52	47	45	54	57	43	49	64		56	64	57		51	57	56	66	49	54	55		50	55	55		47	44	58		54	38	56	52	57	48	46	43	50	52
55	59	59	66	48	51	44	48	64	54	61	51	48	50	52	59	52	50	64		59	65	54		59	56	58	65	61	57	54		51	56	53		46	42	59		55	38	57	50	50	50	46	65	50	49
53	57	57	64	49	51	42	49	52	58	59	52	47	49	50	61	47	53	69		64	62	69		58	59	56	66	61	55	52		50	56	51		54	40	61		57	38	55	52	48	52	44	64	50	45
52	56	48	63	44	46	48	51	64	59	61	47	45	47	49	62	55	54	67		68	68	69		61	57	54	68	63	55	51		46	56	50		54	47	63		59	40	54	53	50	53	46	62	50	40
52	57	50	60	49	58	48	53	52	55	62	54	43	52	50	69	52	56	66		66	69	68		59	57	53	66	64	45	52		54	56	48		53	59	64		61	36	55	54	52	50	47	60	48	37
50	61	48	59	53	56	48	54	56	56	62	56	42	50	54	67	59	57	64		64	64	67		63	58	51	65	64	48	54		53	55	46		51	57	65		62	35	57	57	55	47	47	59	47	45
48	64	55	57	56	54	51	56	59	67	61	54	43	49	45	67	59	59	63		63	60	68		53	59	56	66	63	52	55		50	58	44		51	56	66		61	36	59	59	55	50	47	57	45	40
47	63	56	55	54	53	49	58	64	68	62	53	45	54	52	66	39	60	64		51	62	64		54	57	53	66	63	52	63		57	51	43		49	56	68		62	33	52	54	54	53	46	55	48	36
55	64	53	54	53	51	56	49	56	53	65	54	47	52	43	69	47	57	66		54	65	69		42	56	61	65	64	50	64		58	56	46		58	64	65		64	35	52	57	56	50	46	55	42	57
53	66	55	52	56	49	58	53	68	54	65	47	48	51	50	67	42	54	64		57	59	69		41	54	61	66	65	59	44		46	55	38		58	62	66		66	38	51	55	57	47	46	55	45	52
52	64	52	51	58	48	60	51	56	43	64	56	50	57	45	64	51	55	63		63	60	68		39	57	61	68	66	57	45		51	56	46		56	61	64		64	43	52	57	59	50	44	55	43	48
50	62	58	48	60	49	57	51	68	42	65	57	52	56	42	61	47	57	64		66	60	67		37	56	61	66	66	55	52		52	56	39		54	49	61		66	47	54	52	60	53	49	55	38	55
48	61	55	47	61	53	58	49	56	53	66	56	54	49	38	62	54	57	67		69	60	68		41	54	61	65	67	54	48		53	55	44		54	61	59		68	47	55	55	57	52	49	40	47	52
47	59	57	45	63	46	58	58	68	54	66	55	55	47	33	63	51	55	66		68	59	64		42	54	61	66	68	52	57		54	56	43		53	59	61		69	47	49	54	55	53	42	52	47	47
56	57	53	43	65	45	60	56	54	59	65	56	57	47	30	64	59	56	64		66	60	66		46	56	62	66	69	50	52		55	59	41		51	57	58		45	47	49	59	54	52	42	44	47	55
55	57	50	42	66	46	62	54	66	54	66	52	59	47	26	60	59	57	63		64	59	64		49	57	63	65	69	49	60		56	58	39		51	56	59		57	48	47	54	55	53	42	52	45	49
53	56	52	40	68	53	59	53	54	55	63	61	60	47	50	59	43	59	64		56	57	63		53	56	61	66	69	52	57		58	56	38		49	54	51		55	45	49	57	59	52	51	47	43	47
50	57	50	39	60	53	60	51	66	56	64	59	62	41	47	62	47	60	63		59	59	61		54	54	59	68	67	50	64		59	55	36		54	52	51		54	45	50	55	57	53	51	52	45	54
47	59	58	43	61	53	55	49	52	59	61	57	60	41	43	60	43	60	60		64	56	59		56	56	61	66	66	48	62		60	58	34		56	51	55		52	43	52	57	55	52	51	51	47	50
44	57	57	40	44	53	56	48	64	56	59	56	59	42	47	57	52	59	59		65	57	57		58	59	59	65	69	45	59		58	56	32		58	52	58		51	38	51	52	54	53	50	52	48	47
43	56	50	48	48	42	48	49	52	41	51	54	57	44	50	55	47	42	57		66	52	56		59	57	58	66	67	43	56		56	58	31		56	51	63		52	43	52	55	55	52	48	50	49	54
48	57	52	43	49	54	47	51	64	42	49	52	55	44	55	59	55	43	55		64	48	54		61	56	59	66	66	38	52		55	59	32		54	52	61		47	47	54	54	55	53	47	52	50	49
56	59	50	40	51	51	48	49	51	43	51	58	54	45	59	57	52	45	54		64	48	52		62	54	58	65	64	35	50		56	63	34		54	54	59		52	50	55	55	55	52	51	47	50	46
55	61	53	47	53	49	55	48	63	42	52	59	52	47	57	55	59	43	52		63	47	51		63	55	56	66	63	38	51		58	61	36		53	56	58		47	55	54	57	43	53	51	52	50	47
53	62	52	43	54	47	55	56	51	57	52	58	50	47	54	55	55	42	54		58	48	52		65	56	51	68	63	35	52		56	59	38		51	57	56		52	55	55	58	48	52	50	48	50	38
50	61	50	40	56	47	55	54	63	56	51	56	52	49	55	55	54	48	52		59	47	54		66	66	59	66	63	31	47		55	58	39		53	54	55		47	55	57	59	48	53	48	52	48	33
47	59	53	46	60	46	47	53	49	54	52	58	50	47	59	54	69	47	51		64	45	56		68	66	58	65	63	36	50		53	61	41		54	59	56		54	55	59	61	48	52	47	45	47	29
44	61	52	43	61	46	48	51	61	52	49	54	48	46	50	54	51	45	52		64	47	57		70	68	56	66	64	36	48		51	59	43		53	59	51		47	55	49	62	48	53	51	52	45	38
43	63	50	40	63	47	50	49	49	51	49	59	47	47	52	54	66	54	55		63	44	59		46	64	55	61	64	36	42		50	58	44		51	57	59		56	43	52	50	48	52	51	60	48	32
48	66	53	47	65	49	51	48	61	59	47	61	45	47	55	55	52	52	54		61	45	56		54	59	58	60	63	36	43		51	39	46		51	56	56		50	43	50	52	48	52	51	57	42	28
56	64	52	43	66	51	51	49	47	58	49	59	47	47	50	64	64	50	52		59	40	57		58	56	54	61	64	35	50		52	44	48		49	54	51		52	43	54	53	47	52	51	54	45	50
55	63	50	40	68	52	50	51	59	56	50	58	43	47	48	63	47	57	51		58	44	54		54	52	63	63	66	38	47		53	43	50		54	52	59		50	53	53	54	47	60	51	50	43	47
53	66	52	48	66	54	48	53	47	54	50	59	59	40	50	62	55	55	52		59	45	57		56	47	61	61	64	43	55		54	44	51		56	39	58		54	51	54	50	45	59	50	52	47	40
50	64	53	43	65	53	47	51	59	53	49	54	60	40	47	62	55	54	51		64	47	54		54	44	59	60	62	43	50		55	44	53		58	40	51		50	51	53	49	47	60	48	54	56	48
47	64	52	40	63	56	48	49	45	64	50	61	60	39	45	61	55	60	48		64	48	56		53	40	58	61	60	42	59		56	43	55		56	41	61		56	50	54	50	43	64	47	55	56	45
47	62	50	47	61	54	55	61	57	63	58	63	60	40	48	62	57	59	47		63	52	55		51	47	61	60	59	42	55		57	44	56		54	42	59		50	50	53	51	48	62	44	59	56	40
50	61	52	43	51	54	55	60	45	61	57	61	64	39	47	62	53	57	45		61	50	56		50	45	59	66	62	40	62		58	52	58		54	43	51		57	49	54	52	50	60	43	43	52	36
48	62	50	40	53	52	55	58	57	59	55	60	67	40	45	62	53	64	43		59	48	52		50	42	66	65	60	40	60		56	51	60		53	44	51		49	50	53	53	53	59	41	55	54	31
49	61	48	46	55	51	47	56	44	58	53	61	49	43	50	61	51	64	42		64	47	57		53	47	65	63	60	39	59		55	49	62		54	45	55		57	54	54	54	52	57	39	47	56	28
52	62	47	43	56	51	55	54	56	56	52	54	46	41	47	62	52	62	40		64	50	54		51	40	68	61	60	39	57		34	48	60		56	44	58		49	52	53	55	50	55	38	55	57	35
50	61	48	40	57	49	55	53	44	59	50	66	61	40	43	64	56	60	42		63	48	57		50	40	66	60	60	38	55		32	51	62		54	42	63		57	50	54	56	50	53	36	50	59	30
51	59	47	47	58	47	55	51	56	58	69	64	62	38	47	62	64	59	40		61	47	54		51	52	65	58	59	38	54		31	49	63		53	45	61		49	50	53	57	49	52	43	55	60	27
53	61	45	55	55	47	54	54	42	56	67	63	62	43	50	61	64	57	39		59	45	56		53	52	63	56	67	40	52		29	51	53		53	44	59		56	49	54	58	50	50	43	54	60	57
52	64	44	52	56	46	54	58	54	55	65	61	62	43	55	43	64	55	40		64	52	55		46	51	61	54	66	38	50		28	49	52		51	42	58		49	47	53	59	52	48	43	55	59	54
54	62	45	48	58	46	53	56	40	56	64	59	65	43	59	42	65	54	43		64	59	56		46	49	59	53	65	43	48		58	48	53		53	40	56		54	45	54	60	53	47	43	53	57	47
60	61	47	55	60	46	54	54	44	56	62	58	69	48	57	49	62	57	42		63	60	52		54	49	58	51	64	41	47		56	51	58		54	59	55		48	45	53	61	52	48	43	55	55	55
54	59	45	52	61	49	54	53	47	55	60	59	65	48	54	50	59	55	40		61	62	61		58	48	56	49	63	40	50		55	49	51		53	59	56		52	47	54	62	57	52	43	50	54	52
55	57	48	47	63	47	54	51	52	64	67	61	62	47	55	52	60	53	39		59	68	60		54	49	55	48	62	43	50		53	51	63		51	59	59		48	49	66	50	50	50	43	55	52	47
54	56	39	55	61	47	54	49	44	63	66	59	61	49	57	50	52	55	47		58	69	61		56	51	54	46	61	48	52		52	49	51		51	59	53		51	50	64	54	55	48	43	52	50	28
60	54	40	52	60	47	61	48	56	61	64	58	64	49	55	49	60	57	42		59	52	60		54	52	51	44	60	50	54		61	48	47		49	59	54		48	50	62	52	48	47	43	55	49	31
54	66	56	46	58	47	56	49	44	59	63	59	57	49	52	45	60	55	39		61	52	61		53	51	49	45	59	43	55		60	51	48		48	59	58		54	52	61	50	47	43	43	52	48	35
55	64	57	55	56	44	65	51	56	58	61	54	61	50	54	50	60	43	35		59	53	59		51	52	49	46	58	44	57		32	49	53		49	59	51		48	54	59	54	48	47	43	55	45	40
59	64	60	52	55	41	61	49	44	56	59	66	62	50	67	52	62	45	47		58	52	57		49	51	49	47	57	45	59		31	49	51		51	59	52		52	55	58	52	50	48	43	53	43	43
68	69	64	47	53	37	68	48	47	40	55	68	65	53	64	54	58	47	43		59	53	56		49	52	49	48	56	38	60		29	48	51		53	59	56		47	57	61	54	52	50	43	55	47	47
59	68	65	55	51	35	53	46	52	39	54	66	57	47	66	52	56	48	40		61	53	54		49	54	49	49	55	40	57		27	49	50		54	59	50		51	56	59	55	50	52	43	52	56	60
60	66	64	52	50	32	49	44	56	56	52	65	62	50	69	50	57	47	35		59	53	52		48	52	51	50	54	41	60		26	51	48		55	57	51		47	57	38	47	48	53	43	55	56	55
59	65	62	48	48	46	56	42	47	55	35	66	61	48	57	45	58	45	47		58	53	51		46	51	49	51	53	43	59		56	52	50		56	56	51		52	59	39	49	31	52	43	52	56	52
68	66	64	55	46	46	53	41	59	58	35	58	64	52	67	55	55	54	42		59	55	49		48	49	49	52	52	37	57		55	54	51		57	54	51		47	57	38	50	28	53	43	55	52	60
59	64	65	52	44	46	61	49	47	56	34	59	57	52	64	54	55	52	39		60	53	47		46	49	49	53	51	41	55		53	56	63		58	52	55		54	55	39	45	31	57	43	50	54	54
59	62	62	47	43	44	41	44	59	59	35	61	61	52	66	45	55	50	35		61	55	45		41	48	49	54	50	40	55		51	55	63		59	54	58		47	54	38	54	36	55	43	53	56	51
62	61	62	55	43	46	37	53	47	50	36	59	62	52	69	49	54	57	47		61	55	44		48	57	50	55	49	38	54		50	56	51		60	52	63		56	54	39	52	40	53	43	48	57	48
60	64	64	52	44	47	44	49	52	48	35	58	65	56	57	50	55	55	43		57	55	42		41	56	49	56	48	36	52		59	52	51		61	51	61		50	52	38	52	36	52	43	52	59	42
61	62	62	46	38	46	41	56	56	46	59	59	57	57	67	52	46	54	40		54	55	40		45	54	49	57	47	35	54		58	51	47		61	49	59		52	50	39	54	35	50	43	47	60	39
64	59	60	55	39	44	49	53	59	48	58	54	62	45	64	50	45	60	35		56	57	35		48	57	48	58	46	38	57		58	51	47		61	47	58		50	49	38	50	41	48	43	50	60	47
62	59	62	60	31	41	49	61	52	49	59	66	61	47	66	49	52	59	47		61	55	35		49	56	49	59	45	36	55		58	50	48		61	59	56		54	49	39	50	43	47	43	48	59	42
63	57	64	55	32	42	49	56	64	46	35	68	63	47	69	45	52	57	42		57	57	40		41	51	49	60	44	43	54		62	51	53		61	59	55		50	47	38	52	47	45	43	62	57	38
65	61	60	52	26	44	49	65	52	44	34	66	64	48	57	50	52	66	39		54	57	35		46	52	51	61	43	48	52		63	47	51		60	59	56		56	45	39	50	53	43	41	59	55	59
64	62	60	60	27	46	48	61	64	43	35	65	57	48	67	52	50	64	35		56	57	35		49	48	49	62	42	51	50		58	46	50		61	59	62		50	45	38	49	47	41	43	56	54	54
64	61	62	53	39	46	60	68	52	44	36	66	60	50	64	54	48	62	47		57	57	35		51	49	49	63	41	50	50		58	51	48		60	59	63		57	47	39	49	48	40	44	52	52	50
67	60	60	52	40	46	56	66	56	46	35	58	61	47	66	52	48	69	43		54	59	40		41	43	56	64	40	48	50		62	50	50		61	64	56		49	49	38	57	31	41	44	54	50	59
65	61	59	59	39	51	63	65	59	43	59	59	52	45	69	50	48	69	40		56	52	35		45	44	55	65	39	47	52		63	51	51		59	64	62		57	50	39	61	36	45	53	56	50	52
66	66	60	53	46	51	60	63	64	39	61	61	56	48	67	51	47	67	47		59	52	42		48	56	56	66	48	53	54		64	46	51		59	64	63		49	53	38	49	40	43	53	57	49	49
69	66	62	50	43	49	66	61	56	44	59	59	57	48	66	52	52	66	38		55	57	42		53	54	58	67	39	48	55		65	44	51		58	64	58		57	54	60	57	43	41	62	60	48	47
67	66	59	59	37	47	48	60	68	46	35	58	49	48	64	54	51	64	40		47	60	42		51	52	56	68	40	51	57		67	43	51		58	63	62		49	56	59	61	43	40	62	50	45	40
65	66	59	52	36	46	44	61	56	48	34	59	51	53	62	55	52	62	42		60	56	42		49	51	54	67	44	50	58		68	44	55		56	61	63		56	57	57	49	48	48	63	62	43	37
64	65	60	50	37	44	51	63	68	49	35	61	52	53	61	54	54	60	43		57	57	42		48	49	53	66	45	48	60		70	48	56		56	59	59		49	61	55	57	43	50	62	54	38	45
62	65	59	57	39	42	48	61	56	46	36	63	45	52	62	52	52	59	45		47	60	42		49	43	51	65	47	48	57		68	49	56		54	68	51		54	62	54	61	38	52	59	62	50	40
60	66	57	52	40	41	54	60	68	51	35	64	49	54	66	59	50	59	47		57	64	44		46	44	56	63	48	47	58		67	49	56		54	68	56		48	58	52	49	37	54	60	57	50	36
59	65	59	48	39	44	42	67	54	51	59	63	52	54	57	55	49	60	45		54	65	42		45	56	53	65	51	48	62		58	51	58		53	68	60		52	59	50	57	38	55	36	62	47	57
57	63	60	57	47	42	39	68	66	49	60	62	57	54	64	64	50	60	43		47	62	44		46	55	61	66	52	51	62		58	52	60		53	68	63		48	54	49	61	40	56	24	61	45	52
55	65	57	54	44	44	44	66	54	48	59	63	49	55	55	59	52	62	48		54	68	40		51	56	61	60	52	50	67		62	49	61		51	66	68		51	55	42	69	41	57	40	62	45	48
53	66	57	47	43	41	42	65	66	53	59	64	52	56	62	67	50	62	38		51	69	35		46	55	61	61	56	48	61		63	48	61		51	65	66		48	51	43	68	41	54	31	60	50	55
52	68	57	55	46	44	48	63	52	49	60	66	45	56	57	52	48	63	40		47	64	35		45	56	61	64	57	58	62		58	56	61		49	66	64		54	52	45	66	45	55	40	62	50	52
50	59	59	52	49	42	48	61	64	46	59	68	52	56	55	54	47	63	42		55	60	40		46	55	61	65	59	55	61		58	55	61		46	54	63		48	57	47	64	48	53	31	57	50	47
48	59	57	47	51	44	48	60	51	49	59	66	49	57	54	55	48	64	43		52	62	35		53	56	61	55	60	51	62		62	56	61		47	56	61		52	59	45	62	53	55	40	62	47	52
47	59	55	54	52	49	51	61	63	48	60	65	50	55	52	54	50	64	45		47	65	35		49	57	62	56	63	63	64		63	55	61		59	58	60		47	61	47	61	52	57	31	59	45	49
45	57	53	51	51	48	49	63	49	49	59	66	52	54	50	52	48	66	47		60	59	35		48	56	63	60	64	60	62		64	56	61		58	59	61		52	62	49	59	45	59	40	62	50	43
43	57	45	45	54	49	53	65	61	51	59	68	54	52	49	61	47	66	45		57	60	40		49	54	61	61	59	56	61		65	55	61		59	54	67		47	64	50	57	48	60	31	55	50	52
42	59	47	52	53	44	58	63	49	48	58	69	45	47	50	55	50	67	43		47	60	35		51	57	59	56	55	68	62		67	56	60		58	51	68		51	66	45	59	50	61	40	62	43	47
43	57	45	47	51	41	60	61	61	46	59	66	49	47	54	64	55	67	38		57	60	42		49	62	61	54	54	65	61		68	60	58		59	59	61		48	67	47	60	57	62	31	65	38	43
42	56	40	43	49	44	61	65	47	45	60	63	52	47	45	61	55	69	38		54	59	42		48	61	59	53	52	62	62		62	68	56		58	59	67		54	69	45	61	55	59	40	62	50	51
43	57	33	51	47	42	56	63	59	46	59	59	57	46	52	67	54	67	40		47	60	42		49	59	58	51	51	63	64		63	44	55		58	59	68		48	67	47	49	29	60	31	59	50	47
42	66	55	48	46	44	58	61	47	48	59	57	49	67	43	52	50	66	42		54	59	42		51	62	59	49	52	43	62		46	44	53		56	59	63		52	64	49	51	36	64	40	55	50	42
43	69	56	42	44	41	60	60	59	45	58	54	52	67	50	54	57	64	43		51	57	42		44	64	58	44	40	44	61		47	42	51		56	57	67		47	62	50	52	40	64	31	57	50	52
42	69	53	52	56	49	57	58	45	50	59	52	45	47	45	55	60	62	45		47	59	42		48	63	56	45	44	39	62		46	45	49		54	56	68		52	61	49	45	41	65	40	59	47	38
43	69	55	49	55	48	58	56	57	50	60	51	52	48	42	54	60	61	47		55	56	44		51	61	51	46	45	39	64		48	39	48		54	57	64		47	66	50	47	40	62	31	60	45	33
45	68	52	43	56	47	58	55	45	51	59	52	49	47	38	52	59	64	45		52	57	42		53	64	59	47	47	39	66		46	40	51		53	59	64		51	64	52	48	37	64	36	64	45	29
43	68	58	47	59	46	60	58	57	48	59	54	50	46	33	61	47	62	43		47	52	44		44	60	58	48	48	39	64		47	44	46		53	60	52		48	62	54	49	38	61	52	67	45	38
42	66	55	43	56	46	62	61	44	48	58	56	52	67	30	55	48	60	52		57	48	40		49	61	56	49	51	39	62		46	47	48		51	61	39		54	61	56	42	31	62	55	65	45	32
43	66	57	40	56	46	59	60	56	49	59	57	54	67	26	64	50	59	52		54	48	35		53	57	55	50	52	39	66		48	46	44		51	61	40		48	59	56	44	28	59	40	67	50	28
45	64	53	47	58	44	60	58	44	46	60	59	46	67	50	61	52	57	50		52	47	40		54	56	58	51	52	39	67		46	45	49		49	61	42		52	57	57	45	31	60	31	64	50	50
43	64	50	43	56	46	55	56	56	44	59	61	49	67	47	67	54	62	48		52	48	35		44	49	54	52	56	39	69		50	44	48		49	61	44		40	56	55	37	36	62	40	67	50	47
60	63	52	40	55	46	56	55	42	46	59	63	46	66	44	66	55	58	47		51	47	40		48	56	63	53	57	39	67		51	42	46		47	61	46		42	57	54	35	40	64	31	64	50	40
69	64	50	47	54	47	48	53	54	48	58	64	47	67	47	61	57	59	45		54	45	28		51	56	61	54	59	39	66		55	45	44		46	66	47		44	62	55	33	36	59	40	67	50	48
67	66	58	42	54	49	47	51	42	58	59	66	49	69	50	62	59	47	43		52	47	33		56	56	59	55	60	39	69		53	39	43		51	54	49		45	61	57	33	35	60	31	62	47	45
65	64	57	39	59	51	48	55	54	63	61	68	50	64	53	58	60	59	42		56	44	33		54	57	58	56	63	44	67		51	40	41		49	59	51		47	59	59	25	41	47	40	65	45	40
64	63	50	47	58	53	55	58	40	56	59	69	42	66	50	59	62	47	40		57	45	33		53	56	61	57	64	48	66		50	44	39		47	57	52		49	57	52	28	43	48	31	60	50	36
62	64	52	42	59	54	55	56	52	61	57	68	45	59	47	54	64	59	38		63	40	28		51	54	59	58	59	46	64		51	47	37		46	54	53		51	55	52	33	47	40	40	64	50	31
60	66	50	39	63	56	55	55	51	52	56	69	42	54	50	55	66	60	38		64	44	37		53	56	66	59	55	44	62		53	52	36		51	52	54		52	54	51	37	53	41	31	59	43	28
59	63	53	40	59	58	47	53	63	53	54	68	43	55	53	52	67	48	50		68	45	37		49	57	65	60	54	43	60		55	54	39		49	59	56		51	53	52	40	47	43	40	62	48	35
57	64	52	43	59	56	48	51	61	48	52	67	45	59	56	57	66	60	48		69	47	37		48	56	68	61	43	49	59		58	55	34		47	59	53		52	54	54	45	48	45	31	60	48	30
55	66	50	47	61	54	50	49	63	49	51	63	47	54	53	53	38	48	47		63	48	33		49	54	66	62	52	44	57		56	56	36		46	59	54		51	59	55	49	31	46	40	59	48	27
53	68	53	52	59	53	51	48	64	46	52	68	39	67	50	54	40	61	47		64	52	40		54	52	65	63	51	48	55		55	59	32		51	59	51		52	57	49	40	36	46	31	59	48	57
52	64	52	48	58	54	51	44	64	41	54	67	42	63	53	50	42	62	45		68	50	40		49	54	63	64	59	44	54		53	58	51		49	59	52		51	55	49	45	40	52	40	55	54	54
50	63	50	43	57	54	50	51	63	43	56	68	39	64	56	55	43	50	43		69	48	40		48	52	61	65	59	43	52		58	59	55		48	59	54		52	54	47	49	43	55	31	60	54	47
48	64	53	52	57	53	48	48	61	44	57	66	40	59	59	51	45	62	42		63	47	42		49	51	59	66	57	42	50		58	49	56		49	59	56		51	52	49	52	43	58	36	52	54	55
47	66	52	48	62	54	47	56	59	42	54	65	42	60	57	52	47	50	40		64	50	40		56	52	58	67	54	42	48		58	52	56		58	51	58		52	50	50	45	43	57	64	57	54	52
45	64	50	41	61	51	48	51	57	44	52	61	43	60	56	49	48	62	38		68	48	38		49	54	56	68	51	42	47		58	51	56		63	52	59		49	49	52	49	43	42	67	54	54	47
43	63	52	50	62	54	55	60	57	45	56	66	38	60	56	50	50	63	38		66	47	37		48	52	55	66	47	42	43		59	48	58		61	53	61		57	50	51	52	48	43	38	59	57	28
41	64	53	47	66	49	55	56	56	42	54	64	42	60	57	54	52	51	62		65	45	37		49	51	54	65	45	41	45		60	49	59		59	54	63		52	55	52	57	43	45	59	51	57	31
40	66	52	41	62	51	55	63	56	45	56	63	45	60	57	55	54	63	60		68	52	40		51	49	51	63	42	41	47		51	44	61		58	61	64		61	54	54	56	38	47	62	55	57	35
38	64	50	50	62	49	47	60	54	44	57	61	43	57	60	59	55	51	59		66	59	45		53	44	49	61	39	40	45		56	46	63		63	52	65		52	52	55	62	37	48	38	52	57	40
36	63	52	47	64	49	55	68	66	45	57	59	40	54	59	52	57	63	59		61	60	45		54	40	49	60	40	38	43		53	47	64		61	51	54		64	50	54	59	38	48	57	57	57	43
35	64	50	40	62	47	55	67	64	47	56	58	37	51	57	54	59	64	57		60	62	45		56	37	49	61	43	43	48		58	33	64		59	52	66		52	49	55	56	40	54	62	49	60	47
33	66	48	48	61	46	55	65	66	44	57	56	38	48	56	57	67	52	55		63	68	40		58	32	49	58	40	41	47		55	32	64		58	47	64		49	47	57	52	41	57	50	54	59	60
31	63	47	45	61	47	54	63	68	55	63	54	49	45	56	57	35	64	54		61	69	49		58	28	49	59	35	40	55		63	30	64		66	44	61		57	44	59	59	41	60	55	62	59	55
33	64	48	40	61	46	54	61	68	56	63	52	69	42	59	57	36	52	52		57	45	49		57	25	51	56	34	43	57		63	44	64		66	40	59		52	45	55	56	45	59	38	62	57	52
35	66	47	47	64	42	53	60	66	58	61	51	49	39	57	56	37	65	50		56	45	49		58	40	49	53	40	48	59		65	42	64		66	39	42		61	46	52	52	48	44	43	66	55	60
36	68	45	45	63	47	54	58	64	56	63	49	50	36	56	57	38	66	52		59	45	45		60	42	49	47	36	50	57		67	45	63		66	40	44		52	47	49	50	53	45	26	69	54	54
38	66	44	42	63	46	54	61	63	64	64	48	52	33	57	55	36	54	54		57	45	52		61	44	49	46	34	43	55		68	39	61		66	41	46		64	48	50	56	52	47	31	66	57	51
40	64	45	47	66	44	54	65	61	65	64	49	54	30	57	54	35	66	43		54	45	52		63	45	49	47	35	44	60		60	40	59		63	42	47		58	49	59	52	57	48	40	62	55	48
41	63	47	43	65	49	54	63	59	67	63	48	49	27	60	52	38	54	55		53	45	52		65	45	50	51	59	45	59		56	44	58		65	43	49		58	50	58	50	60	50	31	62	47	42
38	61	45	40	65	42	61	61	57	68	64	49	69	33	59	50	43	66	43		56	41	54		66	45	49	46	59	38	55		61	47	56		63	44	51		61	51	59	47	62	44	40	66	48	39
36	59	48	45	68	54	56	60	57	50	58	47	49	30	57	49	38	67	55		54	43	52		65	47	49	47	57	40	57		58	46	54		62	45	52		64	52	61	52	69	45	31	69	47	47
51	60	39	39	67	53	65	58	56	51	58	46	50	27	55	50	43	55	43		54	45	50		63	45	48	51	54	41	59		63	45	52		63	45	64		62	53	62	50	67	47	40	66	48	42
50	61	40	35	67	54	61	56	56	40	57	52	52	24	54	51	47	67	55		56	46	49		61	44	49	51	51	43	57		60	44	59		65	45	42		61	54	57	47	40	44	31	62	47	38
48	64	56	43	68	56	68	55	54	39	58	49	54	23	54	52	50	55	43		57	46	49		60	45	49	49	47	37	55		65	42	58		66	44	44		59	55	55	45	43	45	40	60	48	59
47	63	57	40	67	54	53	56	59	50	59	46	46	21	54	45	47	67	55		59	46	47		58	46	51	54	45	41	62		61	45	56		65	42	46		56	56	54	37	48	47	31	57	47	54
55	61	60	35	68	51	49	55	58	51	59	54	49	49	57	54	50	58	55		61	46	49		56	45	49	53	42	41	59		63	39	54		63	45	47		57	57	47	40	52	48	40	62	48	50
55	59	64	42	67	54	56	53	56	58	58	51	46	47	55	59	55	67	55		59	46	47		55	47	49	59	39	40	60		36	40	53		65	44	49		49	58	46	45	50	50	31	54	54	59
48	57	65	36	68	49	53	51	54	56	59	47	47	45	54	59	59	61	54		57	45	45		53	45	54	58	40	38	62		32	44	51		63	42	51		45	59	47	49	48	47	40	60	53	52
51	56	64	33	67	54	61	49	52	52	56	54	49	44	52	58	62	67	55		56	45	52		51	45	59	63	43	38	60		37	47	49		62	40	52		42	60	49	52	52	48	31	57	54	49
50	59	62	40	68	48	41	48	51	53	57	51	50	45	50	59	67	61	64		54	47	52		49	44	54	61	40	36	59		34	52	47		63	47	64		50	61	50	57	50	50	40	62	53	47
48	57	64	37	67	54	37	46	49	58	54	47	42	47	49	52	43	62	64		52	48	52		48	42	64	68	35	35	65		39	54	54		65	59	42		49	62	45	61	52	52	31	54	54	40
47	61	65	31	63	49	44	44	47	56	52	52	45	42	50	57	35	61	64		59	48	47		46	40	51	66	34	48	64		36	55	52		66	59	44		47	63	43	52	53	53	40	60	53	37
55	59	62	40	56	47	41	51	47	50	40	49	42	44	52	57	36	64	62		59	48	56		44	40	63	65	40	36	62		41	56	51		65	59	46		44	64	42	57	57	50	31	57	54	45
55	57	62	35	68	46	49	56	46	51	39	46	43	44	48	56	43	62	60		56	48	56		43	44	56	63	36	31	60		37	59	49		66	59	47		52	65	43	61	53	47	36	62	53	40
48	56	64	31	56	45	49	56	44	40	40	54	45	42	50	57	37	60	59		64	53	56		41	42	68	61	34	36	59		39	58	47		68	59	49		49	66	42	64	52	50	52	54	54	36
63	54	62	40	51	46	49	55	42	39	41	51	47	42	47	69	43	59	57		64	52	52		39	40	54	60	35	40	57		39	59	46		66	57	51		45	67	43	57	50	53	55	60	57	57
62	53	60	35	63	47	49	53	40	55	40	47	39	37	43	68	38	57	55		61	52	59		37	40	59	66	46	43	55		48	49	44		65	56	52		54	68	42	61	48	50	40	57	57	52
60	54	62	31	51	46	48	51	39	56	56	54	42	40	47	69	43	57	54		22	50	59		36	45	54	60	47	48	54		44	52	42		66	57	54		52	69	43	64	50	47	31	62	56	48
59	56	64	39	48	51	60	51	37	40	57	51	39	39	50	68	42	62	52		22	48	59		34	44	64	63	52	52	55		49	51	40		68	59	56		50	67	42	69	52	50	40	54	57	55
67	57	60	35	60	49	56	51	35	39	56	47	40	40	55	69	43	62	51		23	48	61		32	43	51	61	51	50	56		46	48	47		69	60	58		47	64	43	62	55	53	31	60	56	52
67	56	60	30	48	47	63	51	54	51	40	52	42	42	59	67	39	55	50		16	47	59		34	43	63	46	58	55	57		43	49	46		68	61	59		59	61	42	68	55	52	40	57	57	47
60	59	62	39	44	46	60	60	56	51	39	49	43	44	57	66	43	49	49		47	50	57		36	42	20	47	59	53	53		51	44	44		66	61	61		57	57	50	64	43	53	31	62	56	52
40	57	60	35	56	44	66	61	58	51	40	46	38	44	54	64	40	52	48		59	48	56		37	41	56	51	64	52	40		51	46	42		68	61	63		56	55	54	62	55	52	40	54	57	49
45	56	59	30	44	45	48	60	59	49	41	54	42	42	55	62	43	50	47		47	45	56		39	42	68	50	63	55	43		60	47	41		66	61	64		54	52	53	59	43	53	31	60	60	43
48	54	60	40	39	45	44	58	61	51	40	51	45	40	59	62	42	48	48		59	45	56		41	43	49	51	43	60	48		56	33	39		65	61	64		52	49	54	64	42	52	40	57	59	52
52	52	62	55	51	45	51	56	62	56	64	46	40	39	50	61	43	47	50		44	45	57		42	42	61	54	53	62	52		61	32	37		66	66	64		50	50	53	62	54	53	31	62	59	47
57	54	59	55	39	44	48	56	54	51	63	47	43	39	52	59	37	45	48		56	45	56		41	41	49	53	52	55	55		58	30	35		68	54	64		49	53	54	59	42	52	40	54	57	43
60	52	59	54	36	45	54	55	54	58	64	51	49	42	55	57	43	45	47		52	45	54		39	42	58	54	59	56	60		55	37	34		69	59	61		47	54	53	56	44	53	31	60	55	51
59	51	60	52	48	45	42	53	53	51	40	43	50	40	50	57	38	50	45		64	45	61		41	42	56	58	60	57	64		63	47	35		68	57	59		45	55	54	62	56	52	40	57	54	47
57	52	59	50	36	45	39	51	53	60	39	44	54	40	48	59	43	50	43		52	43	61		42	62	54	51	65	50	64		61	45	37		66	54	58		42	52	53	59	44	53	31	62	57	42
56	47	57	48	32	45	44	51	53	51	40	47	52	47	50	61	41	43	42		64	43	61		44	64	53	42	64	52	64		60	44	39		68	52	51		40	50	54	56	45	52	40	54	55	52
57	49	59	47	44	45	42	51	53	61	41	39	50	46	47	62	43	47	40		49	45	62		46	66	56	46	65	53	62		58	42	40		66	59	52		40	41	53	50	57	53	31	60	35	47
47	51	60	64	32	54	48	51	52	58	40	40	47	54	45	64	39	48	38		61	46	61		48	66	54	44	64	55	60		56	35	39		65	59	54		37	42	54	59	45	52	36	57	33	43
52	52	57	64	34	54	48	63	58	55	68	44	55	54	48	66	43	52	36		22	46	59		49	64	49	42	46	49	59		55	45	37		66	59	56		49	43	53	56	47	53	64	62	32	40
56	54	57	62	39	66	48	65	61	63	69	36	54	54	47	67	40	50	35		22	46	57		50	62	51	42	45	53	59		53	44	35		65	59	58		49	40	54	50	59	52	67	54	35	31
59	56	57	60	32	66	51	63	58	56	68	37	52	59	45	69	43	48	33		23	46	57		51	62	49	58	55	53	57		51	42	34		66	59	59		45	38	53	49	47	53	38	60	40	31
62	57	59	59	44	57	49	61	64	63	68	40	49	53	50	68	42	47	36		16	46	57		52	61	47	59	54	52	55		49	40	35		65	59	61		42	43	54	37	48	52	59	57	35	31
60	59	57	57	32	42	53	60	61	51	69	39	61	56	46	69	43	48	40		58	45	56		53	59	49	63	61	50	54		48	49	34		66	59	63		50	40	53	40	60	52	62	62	44	31
59	58	55	55	36	59	58	58	58	61	68	37	62	54	43	68	37	49	45		58	47	57		54	58	47	51	62	50	55		46	59	32		65	51	64		49	38	54	45	48	52	38	54	40	31
57	59	53	59	48	56	60	56	52	51	68	39	64	50	46	69	43	50	33		59	48	54		55	59	46	42	67	48	38		44	57	30		63	52	65		47	43	66	49	55	60	57	60	47	31
59	58	45	59	36	54	61	56	51	60	69	40	66	52	50	68	38	53	36		64	50	69		56	54	47	46	66	47	45		43	56	28		61	53	66		44	40	64	52	54	59	62	57	44	36
60	59	47	57	39	53	44	55	60	53	68	42	69	51	55	69	43	52	38		59	50	69		57	54	46	44	67	48	45		41	54	27		59	54	68		52	38	62	57	55	60	50	62	52	40
59	57	45	55	51	63	52	53	59	65	64	41	68	47	58	67	50	50	42		52	50	68		58	52	44	42	66	55	45		39	47	25		58	61	65		52	43	61	61	57	64	55	54	47	43
57	56	40	54	39	59	51	51	57	61	52	42	66	47	57	66	47	57	54		49	50	67		59	50	51	42	61	56	45		39	57	27		56	52	66		49	42	59	52	55	62	38	60	56	48
56	54	33	52	24	58	49	51	55	58	51	30	68	46	54	64	55	55	66		52	50	68		60	50	59	45	62	57	50		44	56	30		54	51	64		45	43	58	57	54	60	43	57	52	52
57	52	40	47	44	56	57	51	54	61	49	32	69	54	55	62	43	53	54		52	48	64		61	49	58	42	55	55	50		41	54	35		58	52	61		54	40	61	61	55	59	26	62	59	55
62	40	49	47	56	68	56	51	52	60	51	34	54	54	56	62	49	52	66		51	48	69		62	47	56	38	54	53	48		46	52	30		56	47	59		52	40	59	64	43	57	31	54	56	58
60	45	47	47	44	65	54	56	51	61	52	35	54	54	53	61	46	50	55		54	45	69		63	45	55	54	49	52	49		48	51	27		54	44	61		50	38	38	57	47	55	41	59	52	59
59	44	49	47	48	63	52	54	54	63	52	39	54	63	55	59	55	52	67		52	45	68		64	44	58	50	50	50	50		49	49	39		56	40	58		47	39	39	61	55	53	38	55	51	55
57	42	45	47	60	61	51	53	52	60	51	42	52	59	56	57	43	48	55		49	43	67		65	43	56	45	43	48	50		50	47	30		58	39	59		59	40	38	64	42	52	41	54	42	50
59	40	47	47	48	59	49	53	50	59	52	46	52	61	53	56	50	55	67		50	43	68		66	44	51	57	42	47	57		51	45	35		59	40	47		57	39	39	69	48	50	38	52	40	50
64	40	49	40	51	58	57	56	49	59	49	47	50	59	55	57	47	52	55		50	36	64		67	45	53	54	37	53	57		50	44	39		61	41	59		56	37	38	37	55	48	41	50	39	48
62	39	50	55	63	56	56	56	59	60	49	51	50	53	56	59	55	57	67		49	69	66		68	44	54	50	38	50	57		46	42	35		59	42	47		54	39	39	40	41	47	38	48	42	45
60	39	49	55	51	54	54	54	57	62	47	54	49	56	53	61	52	53	56		52	67	64		49	43	49	69	37	47	57		54	44	30		58	43	59		52	40	38	45	50	48	41	47	47	43
59	40	50	54	56	56	52	52	61	62	49	58	47	54	55	62	58	60	68		50	66	63		51	44	49	66	38	48	62		53	42	42		56	44	35		50	41	39	49	55	52	38	45	42	38
57	40	47	52	68	58	51	55	63	63	50	59	47	50	58	64	55	59	56		50	63	61		49	44	47	62	37	52	63		50	45	35		54	45	37		49	42	38	52	40	50	41	43	51	35
57	42	49	50	56	58	49	53	65	60	50	61	55	52	56	66	59	57	68		49	62	59		53	65	44	57	38	43	64		51	39	39		53	45	39		37	42	39	57	28	48	38	42	47	31
56	40	50	48	58	58	47	51	66	60	49	63	55	51	55	67	55	55	57		52	60	57		51	66	44	54	37	67	54		50	40	42		51	45	40		41	41	38	61	31	47	41	40	54	31
23	39	52	47	63	56	46	50	68	61	50	64	55	47	53	68	55	55	60		57	58	56		49	68	42	50	26	68	55		46	44	39		49	44	42		44	42	39	52	36	43	38	38	51	31
28	40	51	64	56	58	44	50	69	61	58	61	54	47	55	69	50	53	64		56	67	54		48	68	56	45	31	69	50		54	47	35		47	42	44		49	43	38	57	40	47	41	36	59	31
31	44	52	64	48	59	40	53	61	58	57	58	54	46	58	68	50	53	69		57	65	52		44	66	55	42	33	67	52		53	52	47		46	45	45		53	44	39	61	36	48	38	35	54	31
35	47	54	62	49	58	39	53	61	53	55	66	52	54	56	69	47	52	54		61	64	51		53	65	56	38	34	65	54		50	54	42		44	45	47		56	45	38	64	35	50	41	33	63	31
40	47	52	60	51	56	43	51	60	56	53	63	52	54	55	68	47	55	57		59	62	52		51	65	58	37	50	64	52		57	55	39		42	44	49		60	51	39	57	41	52	38	31	59	36
43	45	50	59	53	49	44	48	60	55	52	59	50	54	53	69	43	52	60		61	60	54		49	63	56	49	55	62	50		58	56	46		46	42	51		61	49	38	61	43	53	38	59	66	40
42	44	49	57	55	49	44	49	60	55	50	66	49	57	51	68	43	50	66		62	58	56		55	61	54	40	57	60	55		46	54	40		44	40	52		60	51	60	64	47	52	50	57	63	43
40	44	47	55	56	50	52	49	60	58	69	63	49	57	50	69	38	53	67		64	57	57		56	60	53	52	58	59	50		51	57	37		42	47	54		61	52	59	69	53	53	53	55	57	48
39	42	49	59	60	51	51	56	59	56	67	59	61	56	49	67	38	52	62		64	57	59		53	61	51	43	55	65	52		52	51	47		37	52	56		60	53	57	38	47	57	41	54	56	52
40	42	50	59	61	49	49	54	61	56	65	64	62	54	50	66	35	55	62		62	57	56		51	56	56	55	58	59	54		53	52	39		46	52	57		61	54	55	41	48	55	38	52	59	55
40	40	49	57	63	47	57	53	65	56	64	61	64	54	50	64	35	53	62		62	57	57		49	56	53	54	55	60	52		54	56	42		37	51	55		56	54	54	45	31	53	41	50	57	58
48	40	45	55	65	46	56	51	61	55	62	58	66	52	50	62	31	52	62		66	57	54		48	54	61	66	54	53	50		55	59	47		47	52	56		53	53	52	50	36	52	38	48	56	59
55	39	49	54	67	44	54	60	68	54	60	66	62	51	50	62	31	55	62		64	55	57		44	53	61	62	26	52	55		56	64	42		37	54	57		49	54	50	53	40	50	41	47	59	55
53	51	52	52	68	42	52	61	65	53	67	62	62	51	50	61	26	53	62		62	55	54		58	53	61	59	33	53	59		58	66	39		48	56	59		37	56	49	57	43	48	38	45	56	50
52	52	57	47	67	41	51	61	61	64	66	59	62	49	59	59	26	50	42		62	57	56		46	51	61	54	34	57	57		59	67	51		37	57	57		42	57	42	62	43	47	41	43	54	50
53	40	47	47	65	42	49	56	59	65	64	66	61	47	50	57	42	48	42		61	58	55		54	49	61	50	36	55	55		60	68	42		47	54	56		45	59	43	53	43	45	38	42	52	48
53	42	54	47	63	47	57	54	58	60	63	62	61	47	57	57	43	52	43		59	58	56		42	66	61	47	50	53	54		58	63	47		47	54	57		49	60	45	57	43	43	41	40	56	45
53	44	57	47	61	49	56	53	67	61	61	59	59	45	54	55	50	50	45		62	58	52		51	68	62	42	60	52	52		56	44	51		46	59	58		54	59	47	62	43	41	38	38	52	43
55	45	57	47	60	46	54	51	66	58	59	64	59	44	55	54	50	48	47		59	58	57		39	69	63	38	58	50	51		55	43	47		51	59	59		57	60	45	65	43	40	41	36	51	38
53	47	56	47	58	44	52	13	64	56	55	61	59	45	50	52	52	50	45		59	58	54		48	69	61	35	58	49	52		56	44	42		49	59	59		60	57	47	57	38	41	38	35	49	35
52	49	54	40	56	46	51	17	62	55	54	58	57	59	60	54	50	53	43		57	57	57		36	68	59	34	57	50	50		58	44	54		47	60	59		61	57	49	62	37	45	41	33	52	31
53	50	52	64	55	42	49	20	61	53	52	66	57	58	57	52	54	52	62		56	50	54		49	66	61	46	57	53	48		56	43	47		47	61	56		60	56	50	65	38	43	38	31	49	57
53	52	47	63	44	47	47	25	59	55	35	62	55	59	59	50	54	50	64		59	50	56		37	65	59	37	55	52	47		55	44	51		47	61	53		61	52	45	69	40	41	41	62	47	55
48	51	44	64	39	51	46	29	57	56	35	58	55	61	50	49	57	52	62		56	50	55		42	66	58	49	55	50	45		53	47	54		49	54	54		60	52	47	56	41	40	38	60	45	53
53	52	40	59	43	49	44	32	61	51	34	59	55	59	57	52	55	48	61		57	50	56		30	61	59	40	54	48	43		51	46	51		47	52	54		61	51	45	68	41	48	38	59	49	52
52	54	45	59	44	47	40	37	59	51	35	62	54	47	54	50	50	55	62		49	50	52		44	60	58	52	52	38	38		50	44	47		46	51	53		57	52	47	65	45	50	62	57	45	50
51	52	42	59	46	46	39	41	57	51	36	54	54	42	55	49	50	52	62		52	48	61		32	62	56	50	54	37	40		51	43	54		44	52	54		54	54	49	62	48	52	65	55	44	48
52	50	40	64	48	44	43	44	56	51	35	55	52	44	55	52	52	57	64		52	48	60		37	61	51	62	55	38	42		52	46	51		44	54	56		49	55	50	56	53	54	48	54	42	47
52	49	40	63	49	47	44	49	66	51	59	59	52	59	64	50	50	55	62		51	48	61		64	61	59	59	26	41	40		53	44	48		47	56	57		36	57	49	53	52	55	64	52	45	48
52	47	49	64	51	46	47	53	64	51	58	51	52	58	60	49	42	53	61		54	48	60		63	59	58	55	31	40	38		54	46	51		46	58	51		39	58	50	50	57	56	67	50	42	50
50	49	47	59	55	44	56	56	61	51	59	52	50	59	62	52	42	52	62		52	48	61		61	57	56	50	33	38	43		55	47	48		44	59	51		42	57	52	44	60	57	43	48	40	52
48	50	49	59	56	42	54	61	59	51	35	55	50	61	55	50	45	55	42		49	41	59		60	57	55	47	34	36	38		56	51	42		44	59	52		45	58	54	41	62	54	62	47	39	53
47	49	45	59	58	42	52	65	57	51	34	47	50	59	60	49	43	53	43		52	69	57		56	56	58	43	50	36	40		57	49	49		47	61	56		48	55	56	43	69	55	67	45	42	55
55	47	47	59	60	42	61	68	56	51	35	48	49	49	58	52	42	50	45		52	67	56		64	54	54	38	55	36	42		58	47	40		46	62	57		51	55	56	41	67	53	55	43	39	57
53	49	49	59	61		59	68	54	51	36	64	49	44	59	50	42	50	47		51	66	54		63	59	63	35	57		40		56	46	44		47	63	59		54	54	57	40	40	55	60	42	37	55
52	52	50	59	63		57	68	52	51	35	56	49	45	55	49	45	48	45		54	63	52		61	61	61	31	58		38		55	49	49		46	63	57		57	50	55	38	43	57	43	40	36	53
50	50	49	55	61		56	48	51	51	59	57	47	50	64	52	43	69	43		52	62	51		67	62	59	30	55		43		34	47	44		44	64	56		54	50	54	41	48	59	48	38	39	52
48	49	50	52	60		54	48	49	51	61	60	47	49	60	50	52	45	48		52	60	49		68	62	58	42	58		39		32	46	40		42	61	57		60	49	55	40	52	60	31	36	36	50
47	47	47	50	58		52	48	48	51	59	53	47	47	62	49	47	43	47		51	58	47		64	61	61	33	55		40		31	51	52		44	59	58		57	50	57	38	50	61	36	35	33	48
55	45	49	48	56		62	49	49	51	35	54	45	52	55	52	55	43	54		49	67	45		63	59	59	45	52		42		29	56	44		46	54	59		54	51	59	37	48	62	41	33	32	47
53	45	50	57	55		61	44	51	63	34	57	45	50	60	50	52	41	55		56	65	44		61	59	66	36	24		40		28	55	49		44	51	59		51	53	52	28	43	59	38	31	30	45
52	44	52	56	53		59	51	48	63	35	49	45	49	58	49	59	67	60		52	64	42		60	57	65	48	31		39		58	56	52		42	47	59		48	55	52	30	43	60	41	47	28	43
50	40	51	57	51		57	44	49	63	36	50	43	54	59	52	55	43	59		51	62	40		56	56	68	31	33		45		56	56	49		53	59	56		45	56	51	28	43	64	38	43	44	41
48	42	52	64	49		56	53	58	63	35	54	43	52	55	50	64	41	66		49	60	35		69	56	66	31	34		43		55	55	44		54	57	53		44	55	52	26	43	64	41	48	40	40
47	44	54	64	48		54	49	59	68	59	46	43	51	65	49	59	41	67		56	58	35		57	54	65	35	48		42		53	56	56		53	56	54		47	56	54	25	43	65	38	45	39	39
56	45	52	64	46		52	54	59	67	60	47	43	57	62	50	67	39	43		52	57	40		66	53	63	38	58		48		52	59	49		54	56	54		50	53	55	23	43	62	41	50	37	38
55	52	50	57	44		51	49	57	65	59	62	43	56	64	51	67	39	40		51	57	35		54	50	61	36	57		47		61	58	52		53	64	53		53	51	49	21	43	64	38	47	35	40
53	52	49	56	43		49	56	55	64	59	54	43	49	67	52	52	15	39		49	57	35		63	49	59	35	57		45		60	56	56		56	62	54		56	53	49	21	43	61	41	52	34	41
50	52	47	57	41		48	54	54	67	60	55	43	47	66	53	52	44	40		56	57	35		51	47	58	38	55		54		32	55	52		54	61	56		59	55	47	40	43	62	38	48	32	35
47	52	49	64	39		45	53	52	65	59	59	43	47	64	54	51	44	45		47	57	40		60	47	56	43	55		52		31	58	49		42	61	57		62	53	49	42	43	59	41	53	30	38
44	50	50	64	37		44	51	50	65	59	51	43	47	62	55	51	43	45		44	55	35		48	45	55	42	53		51		29	56	61		54	61	51		65	55	50	40	43	60	38	50	28	36
43	50	49	64	36		42	37	49	67	60	52	43	47	60	56	51	43	43		47	55	42		56	44	54	43	53		57		27	58	56		49	59	51		68	51	52	38	43	62	41	54	27	57
48	50	45	55	34		40	41	47	68	59	55	43	41	59	57	57	43	40		52	57	42		63	44	51	38	52		55		26	59	52		50	57	52		56	50	51	37	43	64	38	51	25	55
56	50	49	55	32		39	44	46		59	47	44	41	62	55	54	42	39		56	58	42		61	42	49	47	50		54		56	63	60		46	56	35		68	51	52	35	43	59	41	55	35	53
55	49	52	55	31		52	49	47		58	48	40	42	67	55	63	41	40		59	58	42		56	41	49	45	52		69		55	61	54		47	54	45		56	53	54	33	43	60	38	52	33	52
53	49	57	60	32		51	53	49		59	52	39	44	59	54	57	42	48		64	58	42		63	38	49	43	53		67		53	59	51		42	52	44		68	51	55	33	43	47	38	54	32	50
50	49	47	55	34		49	56	46		60	44	45	44	66	57	66	41	48		68	58	42		61	37	49	47	24		66		51	59	61		54	51	42		56	53	54	31	52	48	50	51	35	48
47	49	54	55	36		57	61	47		59	45	44	45	57	55	63	49	47		66	58	44		58	35	49	50	29		64		50	58	52		49	52	44		68	50	55	33	52	36	53	55	40	47
44	50	57	55	37		56	65	65		59	48	47	47	67	52	69	50	40		64	57	42		56	35	51	48	31		63		59	56	56		50	51	42		57	55	57	31	47	45	41	52	35	48
43	49	57	60	49		54	68	64		58	41	58	47	55	52	69	52	39		63	50	44		53	33	49	47	33		60		58	44	61		46	52	44		69	55	59	30	47	36	38	54	44	50
48	47	56	55	48		52	68	66		59	42	59	49	54	50	54	53	40		51	50	40		54	32	49	50	48		59		58	43	56		47	54	42		56	56	55	28	48	43	41	51	40	52
56	40	54	56	46		51	68	65		60	45	61	47	52	51	54	58	52		54	50	35		53	32	49	55	53		57		58	44	52		47	56	41		68	55	52	26	48	36	38	55	47	53
55	41	52	57	44		49	46	63		59	38	59	46	50	52	52	59	52		57	50	35		51	30	49	54	55		55		62	47	64		59	57	42		57	54	49	25	47	46	41	52	44	55
53	42	47	59	49		60	46	61		59	39	57	54	48	48	59	61	52		63	50	40		49	29	50	55	57		54		63	45	56		54	54	44		69	54	50	25	47	36	38	54	52	57
50	43	44	60	48		61	46	59		58	42	56	56	47	48	57	62	55		66	49	35		44	38	49	50	53		52		58	44	61		55	54	45		50	55	59	43	48	45	41	51	47	55
47	44	40	63	46		63	48	58		59	34	54	59	50	47	55	64	54		69	48	35		44	37	49	59	57		51		58	45	64		51	59	46		62	50	58	45	48	41	38	55	56	53
47	45	45	64	44		64	49	56		60	35	52	57	55	50	54	65	57		68	48	35		41	35	48	57	53		48		62	47	61		52	59	47		49	50	59	43	48	48	41	52	52	52
50	46	42	52	44		63	48	54		59	39	51	54	47	43	52	62	55		66	48	40		42	44	49	55	52		47		63	44	56		47	59	45		61	50	61	42	48	41	38	57	59	50
48	47	40	52	44		61	46	53		59	30	52	51	54	43	59	59	54		64	48	35		41	42	49	59	24		45		64	43	68		59	57	44		56	51	62	40	60	50	41	49	56	48
49	48	40	52	44		69	48	54		58	31	54	52	45	42	57	60	52		56	41	42		42	41	51	62	31		43		65	44	61		54	56	44		68	50	57	38	60	43	38	53	52	47
52	49	44	57	39		68	51	56		59	35	56	47	55	45	55	62	51		59	41	42		39	44	49	60	33		42		67	47	64		55	54	49		57	49	55	37	60	43	41	50	51	45
50	50	42	52	36		66	49	53		61	27	58	59	43	43	54	62	35		64	41	42		40	42	49	59	34		40		68	47	68		51	52	49		69	49	54	37	60	43	38	55	42	43
51	49	44	52	61		64	46	54		59	28	59	59	42	45	52	60	34		65	41	42		42	41		55	48		39		70	47	64		52	47	49		50	50	47	52	60	43	41	47	40	41
53	47	40	52	56		66	43	54		57	31	61	47	40	57	59	61	35		66	41	42		44	50		62	58		47		68	46	61		66	44	42		62	49	46	54	60	36	38	52	39	40
52	49	42	53	44		63	46	53		56	23	59	59	38	55	57	62	40		64	40	42		47	50		60	57		52		67	47	68		67	40	35		49	49	47	52	59	45	38	48	42	39
54	52	44	52	42		61	44	51		54	24	57	59	36	55	55	64	40		64	44	44		57	49		59	57		54		58	47	65		63	39	37		61	50	49	50	59	36	62	53	47	38
60	50	45	50	41		47	56	49		52	28	56	47	35	54	54	65	39		63	44	42		56	47		55	55		55		58	56	62		64	40	39		56	49	50	49	60	43	65	45	42	40
54	50	44	52	39		56	51	47		51	23	54	59	38	54	52	65	35		58	44	44		54	46		62	55		57		62	55	65		54	41	40		68	49	45	47	60	36	48	50	51	41
55	49	45	57	37		54	53	46		52	24	52	59	43	57	52	64	34		59	44	40		52	45		60	53		54		63	56	62		55	42	34		57	50	43	45	65	46	64	47	47	35
54	49	42	52	61		52	54	44		54	28	51	47	35	55	51	47	35		64	45	35		59	44		59	53		55		58	59	56		51	43	35		69	48	42	55	57	36	67	52	54	36
60	47	44	52	58		61	53	42		56	22	52	59	42	52	48	48	43		64	36	40		41	43		55	52		52		58	57	63		52	44	37		50	51	43	57	56	45	43	44	51	34
54	47	45	60	46		59	49	41		57	23	52	59	33	49	47	50	43		63	32	35		42	42		62	50		52		62	56	58		66	45	39		62	52	42	55	55	41	62	48	59	35
55	45	47	59	44		57	51	42		54	27	54	47	43	50	39	48	42		61	33	40		44	41		60	52		51		63	57	54		67	45	40		49	51	43	54	55	48	67	45	54	28
59	54	46	57	42		56	46	44		52	30	56	59	47	51	42	47	35		59	36	31		45	40		59	53		52		64	59	63		63	45	34		61	54	42	52	55	41	55	50	63	31
68	56	47	55	41		54	48	41		56	35	57	59	48	52	45	53	39		58	40	36		49	39		55	29		54		65	56	59		64	45	35		56	52	43	50	55	50	60	42	59	35
59	57	44	54	39		52	49	42		54	37	55	49	50	48	48	52	42		59	41	36		59	38		62	36		55		67	55	54		45	44	37		68	50	42	49	55	43	43	47	66	40
60	56	45	52	66		62	48	41		56	39	54	61	43	47	47	50	45		64	38	36		57	37		60	27		54		68	56	63		55	42	39		57	48	43	57	55	43	48	43	63	43
59	54	47	51	63		61	25	42		57	40	55	61	55	50	45	57	48		64	44	35		56	35		59	26		55		62	56	59		51	45	40		69	47	42	55	55	43	31	42	57	47
68	56	49	59	60		59	29	44		57	35	54	49	55	48	43	55	51		63	45	36		54	33		53	50		57		63	56	53		52	44	34		50	45	50	54	55	43	36	43	56	59
59	59	45	58	56		57	32	46		56	42	52	61	53	45	33	53	54		61	40	38		61	32		65	60		59		46	56	62		48	42	35		62	44	54	52	55	48	43	47	59	55
59	57	49	59	54		56	37	44		57	43	50	61	55	43	36	62	57		59	47	40		45	42		64	58		59		47	55	58		49	40	39		49	45	54	50	55	52	43	43	57	52
62	56	52	63	51		54	41	46		63	35	54	49	50	47	42	60	60		64	48	40		57	41		62	58		59		46	58	53		45	47	40		61	47	59	49	55	48	43	48	56	59
60	57	57	63	48		52	44	47		63	46	52	61	52	45	45	59	59		64	50	40		61	42		53	57		57		48	51	63		55	47	42		47	45	58	57	55	53	43	43	59	54
61	56	61	63	44		51	49	49		61	47	50	62	55	43	43	65	57		63	48	39		62	45		65	57		59		46	56	58		51	59	44		59	48	59	55	55	47	43	50	56	51
64	57	64	59	37		49	53	48		63	45	49	52	48	35	42	64	55		61	53	40		64	41		64	55		60		47	55	54		52	57	45		45	45	65	54	55	55	43	43	54	47
62	59	63	58	41		48	56	49		64	43	52	64	54	38	40	62	54		59	52	41		66	42		62	55		54		46	56	58		48	56	47		57	40	66	52	55	48	43	52	52	42
63	57	62	59	44		45	61	51		64	40	50	64	57	43	35	69	52		64	50	43		42	42		53	54		55		48	56	54		49	56	45		44	42	66	50	55	57	43	43	56	39
65	56	47	66	49		44	65	54		63	39	50	52	50	47	39	69	52		64	48	43		68	41		65	52		57		46	55	51		57	64	44		56	43	65	49	55	48	43	53	52	47
64	54	49	66	51		42	68	52		64	42	50	64	55	50	42	67	51		63	28	43		61	42		64	54		59		50	56	58		56	62	44		42	47	66	57	55	57	43	43	51	42
64	53	50	66	53		40	68	51		58	47	50	64	50	55	45	65	52		61	33	42		66	47		62	55		52		51	59	54		57	61	49		54	47	54	55	55	53	43	54	49	38
67	54	52	69	54		39	68	49		58	49	49	54	47	59	42	64	64		59	36	43		51	41		53	31		52		55	58	51		56	61	49		40	45	54	54	55	58	43	43	52	59
65	56	50	69	56		52	48	47		57	51	50	66	43	57	39	62	64		58	32	45		56	42		65	38		54		53	56	58		57	61	49		52	47	59	52	55	52	43	55	49	54
66	54	52	69	58		51	48	42		58	52	54	66	38	55	40	60	64		59	33	47		54	45		64	29		55		51	55	53		55	59	42		38	48	58	50	55	60	43	43	47	50
69	52	49	69	60		49	49	41		59	47	54	54	35	54	40	59	69		61	36	47		53	44		62	28		55		50	58	50		55	57	54		50	49	59	49	55	53	43	55	45	57
67	50	50	69	61		57	51	42		59	54	54	66	50	55	47	62	67		59	40	47		48	42		49	52		57		51	56	58		54	56	54		37	50	65	57	55	62	43	43	49	52
65	49	52	69	56		56	53	47		58	55	54	66	47	57	43	60	66		58	40	43		49	41		50	62		54		53	58	54		54	54	54		49	50	66	55	55	53	43	55	45	49
64	50	54	69	54		54	54	42		59	47	53	66	44	59	52	59	64		59	41	45		61	42		54	60		54		55	59	51		52	52	54		35	49	66	54	55	62	43	43	44	45
62	49	52	69	53		52	56	51		56	58	54	47	47	61	47	60	63		61	38	47		59	45		49	60		55		58	63	59		52	51	61		47	50	65	52	55	53	43	55	42	40
60	47	54	67	44		51	58	42		57	59	57	47	50	64	55	62	66		59	44	48		56	44		50	59		52		56	61	54		50	52	61		33	51	66	50	55	63	43	43	45	37
59	49	56	66	46		49	49	54		54	57	57	47	53	62	52	60	64		58	45	48		61	46		54	59		57		55	59	51		50	51	61		45	51	60	49	55	53	43	55	42	45
57	52	57	64	48		60	53	51		52	55	57	47	50	35	59	48	52		59	40	48		59	49		54	57		59		53	58	59		49	52	54		32	54	62	57	55	61	43	43	40	40
55	50	59	63	49		61	51	47		40	52	57	47	47	38	59	50	51		60	47	43		58	47		52	57		60		58	61	53		49	54	47		44	52	60	55	55	53	43	55	39	36
53	47	61	60	44		63	51	46		39	51	56	51	50	43	39	52	52		61	48	52		56	49		57	56		54		58	59	51		47	56	49		30	45	59	54	55	62	43	43	42	57
52	44	59	59	49		64	49	42		40	46	57	54	53	47	47	53	64		61	45	52		54	50		56	54		55		58	58	58		47	57	51		42	45	57	52	55	53	43	52	39	52
50	47	61	57	53		63	44	41		41	47	62	52	56	50	42	52	64		57	50	52		53	50		62	56		57		58	39	53		45	54	52		28	44	59	50	57	56	43	55	37	48
48	45	57	55	56		61	45	42		40	49	62	57	53	55	51	50	64		54	52	48		54	50		61	59		59		59	44	50		42	54	54		40	45	57	49	57	57	43	49	36	55
47	52	59	54	54		69	46	46		56	51	62	54	50	59	47	57	69		56	55	55		51	50		66	57		52		60	43	58		43	59	56		26	47	55	58	60	58	43	57	39	52
45	57	61	52	53		68	47	42		57	52	62	56	53	57	54	55	67		61	53	55		56	50		65	57		52		51	44	54		55	59	57		38	48	54	57	60	55	43	50	36	47
43	57	62	51	51		66	48	49		56	54	61	63	56	55	51	53	66		57	52	55		54	50		26	55		54		56	44	51		54	59	59		25	47	55	55	60	53	43	53	33	55
42	56	61	48	49		64	49	42		40	56	62	66	59	54	59	62	64		54	53	57		53	50		25	55		55		52	43	63		55	57	57		37	45	54	54	60	48	43	47	32	49
43	57	59	47	51		66	50	52		39	58	50	64	57	52	59	60	63		56	50	55		49	50		30	54		55		57	44	58		54	56	56		23	44	52	52	60	52	43	55	30	47
42	59	61	45	48		63	51	49		40	59	52	69	56	50	43	59	64		57	52	54		48	50		29	52		57		63	52	54		55	54	57		35	45	59	50	60	48	43	48	28	54
43	57	59	43	44		61	52	46		41	61	50	66	56	49	47	65	66		54	48	55		49	50		35	54		54		66	51	51		54	52	58		33	47	60	49	59	53	43	52	44	50
42	56	57	42	49		61	53	47		40	63	49	68	57	50	43	64	64		56	52	55		51	50		33	57		54		69	49	46		55	47	59		32	48	59	59	59	47	41	45	40	47
43	57	56	40	51		56	54	42		64	51	50	64	57	52	52	65	63		59	52	55		49	50		38	55		55		68	48	42		54	44	59		40	50	57	57	60	55	41	53	39	54
42	61	57	39	48		65	55	41		63	49	49	61	60	54	47	67	64		55	51	57		48	55		37	55		52		66	51	51		55	40	59		33	52	55	55	60	48	41	47	37	49
43	64	56	43	44		61	56	42		64	51	50	60	59	55	55	65	67		47	52	55		49	54		42	54		62		64	49	46		54	39	56		40	54	57	54	55	57	41	50	35	46
45	63	54	40	49		68	57	47		40	52	51	59	57	57	52	64	66		60	53	53		39	55		41	54		62		63	51	42		55	40	53		38	55	55	52	55	48	41	44	34	47
43	64	52	48	51		53	56	42		39	54	52	51	56	59	59	62	64		57	53	60		51	58		47	52		60		61	49	39		54	41	54		40	56	54	50	55	57	39	52	32	28
42	66	54	43	48		49	49	51		40	56	53	52	56	61	55	60	63		47	53	60		50	54		45	52		59		60	48	34		55	42	54		37	57	52	49	55	53	39	45	30	31
43	64	52	40	44		56	48	47		41	58	54	68	59	62	54	59	64		57	53	60		51	55		50	51		57		61	51	30		52	43	53		40	59	55	50	47	58	39	48	28	35
45	62	51	47	44		53	49	54		40	59	55	66	57	63	69	57	63		54	52	55		41	61		49	52		55		60	49	39		43	44	54		32	60	57	51	47	52	46	42	27	40
43	61	50	43	61		61	50	51		68	61	56	64	56	64	51	55	60		47	53	64		53	60		54	50		54		61	51	34		55	45	56		40	62	55	52	48	60	46	50	25	43
60	59	49	40	56		41	51	59		69	63	57	64	57	55	66	53	59		54	55	64		52	61		53	50		52		63	49	30		52	45	57		33	64	54	52	48	53	46	43	30	47
69	57	47	46	44		37	52	54		68	64	58	63	57	59	52	52	57		51	55	64		53	67		59	50		51		61	48	27		43	45	51		40	63	52	58	57	62	46	65	28	59
67	57	49	43	42		44	53	63		68	66	59	61	60	64	64	52	55		47	55	60		42	67		58	52		52		61	51	30		55	45	51		38	66	54	61	57	53	46	64	27	55
65	56	45	40	41		41	54	61		69	69	60	63	59	54	47	53	54		55	55	67		54	67		49	50		64		66	49	34		52	44	52		40	64	52	59	59	62	46	62	30	52
64	57	47	47	39		49	55	59		68	68	61	64	57	59	55	53	52		52	54	67		53	66		48	50		62		64	49	58		43	42	59		37	62	50	57	69	53	46	60	35	59
62	56	49	43	37		49	56	58		68	66	62	68	55	66	55	55	54		47	55	67		54	64		57	50		60		63	48	54		55	45	57		40	60	49	55	68	63	46	59	30	54
60	54	50	40	44		49	54	56		69	64	63	66	54	66	55	55	52		60	57	69		44	64		56	55		59		61	49	52		52	44	56		32	59	50	54	68	53	46	57	39	51
59	56	49	48	46		49	48	54		68	63	64	64	54	55	57	56	51		57	57	67		56	66		47	55		57		60	51	64		43	42	54		40	57	49	52	67	61	46	55	35	47
57	52	50	43	48		48	49	53		64	61	65	64	54	59	53	56	52		47	57	65		55	67		46	55		55		61	52	58		55	40	53		33	58	47	50	67	53	46	55	42	42
55	54	47	40	49		60	51	51		52	59	66	63	57	64	53	57	55		57	57	64		56	66		55	55		54		60	54	54		52	52	54		40	59	54	52	65	62	46	55	39	39
53	56	49	47	44		56	52	49		32	57	67	61	55	67	51	57	54		54	59	64		46	65		54	55		52		61	56	52		43	52	54		38	43	55	53	65	53	46	55	47	47
52	57	51	43	49		63	53	47		37	56	68	63	54	69	52	59	52		47	52	64		58	66		45	55		51		63	55	46		55	52	53		40	47	54	54	62	56	46	55	42	42
50	59	52	40	53		60	54	46		40	54	69	66	52	67	56	59	51		54	52	65		57	69		44	55		52		61	56	42		52	51	54		37	50	52	57	62	57	46	40	51	38
48	57	51	46	56		66	55	44		44	52	66	64	50	66	64	60	52		51	57	64		58	67		53	43		54		61	52	52		43	48	56		40	55	50	59	57	58	46	52	30	59
47	56	52	43	54		48	56	42		49	51	67	44	49	67	64	60	51		47	60	62		48	66		43	48		55		68	51	46		55	47	57		29	59	52	54	56	55	46	44	33	54
45	57	54	40	53		44	57	41		52	52	61	45	50	55	64	62	48		55	56	61		60	64		52	43		63		66	51	42		52	57	51		41	62	50	57	55	53	46	52	39	50
43	59	52	47	56		51	58	42		56	54	38	47	52	59	65	60	47		52	57	61		59	65		42	56		64		64	50	40		43	57	51		30	58	49	55	67	53	46	47	33	57
41	61	50	55	58		48	59	44		52	56	50	42	48	62	62	59	45		47	60	61		60	66		51	44		40		63	51	34		55	57	52		42	59	47	57	66	52	46	52	42	52
40	62	49	52	60		54	60	42		49	57	38	44	50	67	59	57	43		57	64	62		49	64		41	52		45		61	47	30		52	57	69		32	54	46	52	66	60	46	51	39	49
38	61	47	48	61		42	61	40		56	59	50	44	47	69	60	55	42		54	65	64		61	64		50	44		38		60	46	40		43	60	63		44	55	47	55	65	59	46	52	45	45
36	59	49	55	63		39	56	39		51	61	38	42	43	67	52	54	40		52	62	65		60	66		40	57		43		61	51	34		55	59	64		33	49	49	54	65	40	46	50	42	40
35	61	50	52	65		44	57	37		48	63	50	42	47	66	60	57	42		52	68	65		61	62		49	45		36		60	50	30		52	58	57		45	50	54	59	64	41	46	52	51	37
33	63	49	47	66		42	54	35		44	64	38	49	50	67	60	55	40		51	69	65		63	57		39	52		41		61	51	28		43	57	51		34	46	59	54	64	43	46	47	45	45
31	66	45	55	68		48	57	54		39	66	50	45	55	55	60	53	39		54	64	67		61	54		48	45		40		63	46	30		55	57	52		46	47	64	57	60	45	46	52	54	40
33	64	49	52	60		48	51	53		36	68	37	42	59	59	62	52	40		52	60	65		60	50		38	59		38		61	44	34		52	57	44		35	42	62	55	60	46	46	48	33	36
35	63	52	46	61		48	52	54		32	69	49	39	57	64	58	50	43		56	62	64		61	45		47	47		36		61	43	59		43	57	45		47	43	58	57	60	46	46	52	39	57
36	64	57	55	44		51	56	59		36	68	38	40	54	67	56	55	42		57	65	62		51	42		47	52		35		60	44	54		55	57	47		37	47	59	52	60	52	44	45	42	52
38	66	54	52	48		49	49	54		39	69	50		55	69	57	51	40		63	59	62		63	38		46	47		52		61	48	51		52	44	49		49	47	60	54	60	55	46	52	39	48
40	64	47	47	49		61	51	63		32	68	42		59	67	58	52	39		64	60	62		62	45		47	60		45		60	49	63		43	52	51		38	40	62	55	60	58	47	60	45	55
41	64	45	55	51		56	54	54		37	66	54		50	66	55	40	47		68	60	64		63	43		51	48		50		61	49	59		55	47	52		50	52	60	56	60	57	47	57	42	52
38	63	44	52	53		65	48	64		40	42	42		52	67	55	52	42		69	60	62		53	40		46	52		43		63	51	54		52	45	54		40	64	59	57	60	42	47	54	51	47
36	64	47	48	54		61	49	61		44	47	54		55	56	55	40	39		63	60	60		65	45		47	48		48		61	52	51		43	51	56		52	63	57	58	59	43	46	50	45	55
51	62	52	55	56		68	49	58		49	46	42		50	62	54	52	35		64	59	59		64	38		51	61		47		60	49	47		54	47	57		42	66	59	59	59	45	46	52	54	49
50	61	45	52	60		53	49	54		52	47	54		48	65	55	53	47		68	60	59		65	42		51	49		45		61	48	42		52	46	58		54	64	57	61	64	47	46	54	51	47
48	61	40	47	61		49	49	53		56	49	42		50	68	46	41	43		69	59	59		54	45		49	52		43		63	56	51		42	52	59		40	62	55	62	64	48	44	55	57	54
47	62	44	55	63		56	57	54		52	51	54		47	69	45	53	40		63	57	60		66	44		54	49		42		64	55	47		54	47	61		52	60	54	64	56	48	49	59	51	50
55	61	42	52	65		53	57	58		49	52	41		45	68	52	41	35		64	59	62		65	42		53	62		45		64	56	42		52	47	58		38	59	55	65	56	54	49	43	45	47
55	59	44	46	66		61	57	54		56	54	53		48	66	52	54	47		68	56	60		66	42		59	50		43		66	55	39		42	54	59		50	57	54	66	57	57	42	55	54	54
48	61	40	55	68		41	57	61		51	56	42		47	68	52	55	42		66	57	60		56	41		58	57		52		68	56	35		54	47	44		37	57	52	56	57	60	42	47	51	49
51	64	42	60	66		37	57	54		48	57	54		45	69	50	43	39		65	55	60		68	42		63	50		57		68	55	30		52	47	45		49	55	59	59	59	59	42	55	57	46
50	62	44	55	65		44	57	63		44	59	45		50	64	48	55	35		68	53	59		67	44		61	64		50		69	56	39		42	56	47		35	55	60	57	59	44	51	50	51	47
48	62	45	52	63		41	57	59		39	61	57		46	60	48	43	47		66	52	60		68	45		68	52		55		63	60	35		54	52	49		47	55	59	57	59	45	51	55	45	38
47	61	44	60	61		49	57	58		36	63	45		43	69	48	55	43		61	50	57		58	44		66	57		48		64	68	30		52	49	51		33	55	57	59	59	47	51	54	54	33
55	61	45	53	51		49	57	59		32	64	57		46	64	47	56	40		60	48	63		68	45		65	52		53		59	44	27		42	57	52		45	57	55	57	60	48	50	55	51	29
55	59	42	52	53		49	57	63		36	66	45		50	60	52	44	35		63	48	64		67	44		63	65		52		57	44	30		54	54	54		32	54	57	55	60	50	48	53	57	38
48	59	44	59	55		49	57	59		39	64	57		55	66	51	56	47		61	47	64		68	45		61	53		50		57	42	35		52	47	56		44	55	55	54	59	44	47	55	56	32
63	57	45	53	56		48	56	66		32	66	45		58	60	52	44	42		57	48	64		60	47		60	57		48		56	45	55		42	54	57		30	50	54	52	59	45	51	50	59	28
62	56	47	50	57		60	56	63		37	64	57		57	57	54	56	39		56	47	63		68	45		66	53		47		55	39	51		54	51	58		42	50	52	50	59	47	51	55	56	50
60	54	46	59	58		56	56	69		40	59	44		54	66	52	57	35		59	45	64		67	44		60	66		43		56	40	49		52	54	59		28	50	55	49	59	44	50	52	54	47
59	66	47	52	55		63	54	66		44	57	56		55	60	50	45	47		57	47	67		68	42		63	54		64		55	44	61		42	51	57		40	52	57	50	64	45	48	55	52	40
67	64	44	50	56		60	52	63		49	56	45		56	57	49	57	43		54	44	58		61	42		61	57		57		56	47	55		54	54	54		32	48	55	51	64	47	47	52	56	48
67	64	45	57	58		66	52	59		52	54	57		53	67	50	45	40		53	45	59		56	41		46	54		62		57	52	51		52	51	56		44	47	54	52	62	48	51	55	52	45
60	69	47	52	60		48	52	57		56	56	50		55	62	52	58	47		56	40	58		58	41		47	67		55		56	54	49		42	47	54		45	48	52	58	62	50	51	53	51	40
43	68	49	48	61		44	51	54		52	54	62		56	59	50	59	38		54	44	58		51	50		51	55		60		56	55	43		54	59	51		40	45	54	61	55	47	51	55	49	36
48	66	45	57	63		51	52	51		49	56	50		53	55	48	47	40		54	45	58		56	49		50	62		59		59	56	39		52	52	52		41	43	52	59	55	48	51	52	52	31
52	65	49	54	61		48	44	45		56	57	62		55	50	47	59	42		56	48	56		50	47		51	55		57		58	54	49		42	47	51		40	38	50	57	57	50	51	55	49	28
55	68	52	47	60		54	45	44		51	61	50		56	47	48	47	43		57	48	58		54	50		54	63		55		58	57	43		54	59	47		40	38	49	55	57	52	50	52	47	35
60	66	57	55	58		42	46	47		47	59	62		53	43	50	59	45		59	52	54		48	49		53	51		54		56	51	39		50	57	49		40	38	50	54	55	53	48	55	45	30
64	64	61	52	56		39	47	52		44	57	50		55	38	48	60	47		61	50	59		49	44		54	55		57		55	52	37		42	47	47		49	40	49	52	55	50	47	50	49	27
62	62	64	47	55		44	48	56		39	56	62		58	47	47	48	45		59	48	59		45	45		58	51		55		56	56	31		54	59	44		45	36	47	49	54	47	44	53	45	57
60	61	63	54	53		42	49	47		35	57	49		56	50	50	60	43		57	47	59		46	41		51	52		55		55	59	27		50	56	46		50	35	54	50	54	50	43	48	44	54
59	64	62	51	51		48	50	59		32	56	61		55	39	55	48	48		56	50	58		39	42		42	55		52		56	64	37		47	48	20		48	36	55	51	53	53	41	52	42	47
60	62	47	45	50		48	51	47		35	58	50		53	45	55	63	38		54	48	59		44	48		46	52		53		58	66	31		54	60	17		46	33	54	52	53	50	39	47	45	55
65	61	49	52	48		48	52	59		39	59	62		55	51	54	51	40		52	47	62		38	49		44	64		57		56	67	27		50	54	18		45	31	52	53	52	47	38	50	42	52
64	59	50	47	46		51	53	47		44	63	38		58	52	50	63	42		59	45	53		42	61		42	52		47		56	68	25		47	49	20		46	35	50	54	55	50	36	48	40	47
62	62	52	43	44		49	54	52		41	61	40		56	55	57	48	43		59	52	54		36	59		42	55		50		68	63	27		54	61	17		44	38	52	57	55	53	43	62	39	28
61	59	50	51	43		56	55	56		35	59	38		55	59	60	60	45		56	48	53		37	57		58	52		48		68	56	31		50	52	18		45	35	50	59	55	52	43	59	37	31
62	57	52	48	43		58	56	59		44	58	37		53	64	60	48	47		64	48	53		24	56		59	45		52		59	44	23		47	49	39		47	38	49	54	55	53	43	56	35	35
50	56	49	42	44		60	57	52		39	59	38		51	54	59	55	45		64	48	53		22	54		63	48		42		58	44	27		54	61	40		45	43	47	57	55	52	43	52	33	40
53	59	50	52	38		57	56	64		35	61	37		50	59	47	66	43		61	68	51		20	48		51	45		43		56		32		50	57	42		47	38	46	55	55	53	43	54	32	43
59	56	52	49	39		58	49	52		43	63	38		49	66	48	69	38		22	69	53		68	49		42	54		62		55		27		47	54	44		44	43	47	57	55	52	43	56	47	47
62	59	54	43	31		58	48	64		39	64	39		50	66	50	67	38		22		49		65	61		46	45		67		51		23		54	51	46		45	47	49	52	55	53	43	57	44	60
65	57	52	47	32		60	49	52		34	63	40		50	55	52	65	40		23		54		63	60		44	48		65		51		35		50	57	47		46	47	54	55	55	52	43	60	42	55
64	52	54	43	26		62	50	56		44	61	41		50	59	54	64	42		16		54		61	61		42	45		64		51		27		47	54	49		45	47	59	54	55	53	43	50	40	52
62	57	56	40	27		59	51	59		35	59	42		50	64	55	62	43		47		54		25	60		42	55		69		51		32		54	51	51		46	47	64	59	55	52	43	62	38	60
61	52	57	47	39		60	52	64		32	58	43		50	67	57	62	45		59		53		24	61		59	55		62		51		35		50	47	52		44	47	62	54	55	53	43	54	37	54
62	50	59	43	40		55	53	56		37	63	44		59	69	59	67	47		47		54		22	60		58	55		67		51		32		47	45	53		45	48	58	57	55	52	43	62	49	51
65	49	61	40	39		56	54	68		40	64	45		50	67	60	67	45		59		57		20	61		59	55		60		51		27		54	42	54		47	45	59	55	55	53	43	57	45	48
64	47	59	47	46		48	55	56		44	66	46		57	66	62	60	43		44		48		56	62		61	55		65		51		39		50	44	56		49	45	42	57	55	52	43	62	44	42
62	45	61	42	43		47	56	68		49	68	47		54	67	64	54	52		56		49		61	61		63	43		64		51		32		47	52	53		50	43	43	52	55	53	43	61	42	39
61	45	57	39	37		48	54	56		52	69	48		55	55	66	57	52		52		48		63	59		63	48		62		51		35		54	47	54		52	38	45	55	55	52	43	62	40	47
62	44	59	47	36		55	48	68		56	68	49		50	59	67	55	50		64		49		65	62		65	43		60		51		39		50	45	51		54	43	47	54	55	53	43	60	39	42
61	45	61	42	37		55	49	64		52	66	50		60	62	66	53	48		52		48		25	67		66	56		59		51		35		47	51	52		56	46	45	55	55	52	43	62	37	38
58	47	62	39	39		55	51	59		49	64	51		57	67	38	52	47		64		49		24	66		66	44		53		51		32		54	47	54		57	50	47	57	55	52	43	57	35	59
57	45	61	40	40		47	52	56		56	63	52		59	69	40	50	45		49		61		22	64		61	52		64		56		44		50	46	56		59	55	49	58	55	52	43	62	33	54
55	44	59	43	39		48	53	52		51	56	53		50	67	42	50	43		61		60		20	67		47	44		62		55		39		47	52	58		61	55	50	59	55	60	43	59	32	50
52	45	61	47	47		50	54	47		48	57	54		57	66	43	55	42		22		61		56	69		46	57		60		50		35		54	47	59		62	55	45	61	55	59	43	62	30	59
49	47	59	52	44		51	55	44		44	59	55		54	67	45	55	40		22		60		53	68		47	45		59		51		43		50	42	61		61	55	47	62	57	60	43	55	28	52
46	44	57	48	43		51	56	46		39	61	56		55	55	47	48	38		23		61		51	66		49	52		57		51		37		47	54	63		59	55	45	50	57	64	43	62	30	49
45	45	56	43	46		50	57	49		36	62	57		55	59	48	52	38		16		60		49	69		50	45		55		51		34		54	47	64		57	55	47	52	60	62	43	65	28	47
50	47	57	52	49		48	58	54		32	61	58		64	64	50	50	50		58		61		25	65		51	59		53		51		44		50	44	65		56	53	49	53	60	60	41	62	27	40
58	49	56	48	51		47	59	58		36	59	59		60	67	52	48	48		58		60		23	66		54	47		52		51		35		47	56	66		54	55	50	54	60	59	43	59	30	37
57	45	54	41	52		48	60	49		39	57	60		62	69	54	49	47		59		61		22	62		52	52		50		51		39		52	47	64		52	53	49	50	60	57	44	55	35	45
55	45	52	50	51		55	61	61		32	56	61		55	67	55	50	47		64		60		20	61		51	47		48		51		44		50	46	61		50	55	50	49	60	55	44	57	30	40
52	44	54	47	54		55	56	49		37	61	62		60	66	57	53	45		59		61		37	33		59	60		47		51		39		47	58	59		49	53	52	50	60	53	53	59	39	36
49	45	52	41	53		55	57	61		40	59	63		58	67	59	52	43		52		60		35	37		58	48		45		51		35		52	52	42		47	53	54	51	59	52	53	60	35	57
46	47	51	50	51		47	54	49		44	57	64		59	56	67	48	42		61		61		34	42		59	52		44		51		47		50	54	44		45	51	56	52	59	50	62	64	42	52
45	45	50	47	49		55	57	54		49	56	65		55	62	35	55	40		56		60		32	37		61	48		41		51		39		47	59	46		44	51	56	53	60	48	62	67	39	48
50	44	49	40	47		55	51	58		52	54	64		64	65	36	53	38		49		61		49	33		59	61		40		51		44		52	58	47		43	50	57	54	60	47	63	65	47	55
58	45	47	48	46		55	52	61		56	69	65		60	68	37	52	38		54		61		47	33		58	49		38		51		47		50	59	49		44	50	55	55	55	48	62	67	42	52
57	47	49	45	44		54	56	54		52	68	64		62	69	38	50	62		56		61		46	37		59	52		36		56		44		47	54	51		40	48	54	56	55	52	59	64	51	47
55	44	45	40	56		54	49	66		49	66	65		55	68	36	53	60		57		61		44	42		59	49		35		55		39		52	51	52		45	43	55	57	55	50	60	67	30	52
52	45	47	47	55		53	51	54		56	64	64		60	66	35	50	59		56		61		61	37		58	62		33		50		51		50	47	64		56	43	57	58	55	48	49	64	33	49
49	49	49	45	56		54	54	66		51	63	65		58	68	38	48	59		54		61		59	33		59	50		32		51		44		47	56	42		55	43	59	59	47	47	48	67	39	43
49	52	50	42	59		54	48	54		48	68	64		59	69	43	49	57		61		61		58	33		61	57		33		49		47		52	61	44		56	46	52	60	47	43	46	62	33	52
52	50	49	47	56		54	49	58		44	66	65		55	64	38	50	55		63		61		56	37		59	50		35		48		51		50	59	46		52	44	52	61	48	47	44	65	42	47
50	49	50	43	56		54	49	61		39	64	64		65	60	43	51	54		65		61		41	42		58	64		36		46		47		47	56	47		57	44	51	62	48	48	43	60	39	43
50	47	47	40	58		61	49	66		36	63	65		62	69	47	52	52		63		63		39	37		59	52		35		51		44		56	62	49		68	43	52	50	31	50	43	64	45	51
53	45	49	45	56		56	49	49		32	61	64		64	64	50	53	50		61		65		37	33		59	57		33		56		56		50	59	51		69	43	54	54	31	52	43	59	42	47
52	43	51	39	55		65	57	61		36	51	65		67	60	47	54	52		66		66		41	33		58	52		31		53		51		47	59	52		42	42	55	52	36	53	52	62	51	42
52	42	52	35	54		61	57	49		39	66	64		66	66	50	55	54		65		68		42	37		59	65		30		58		47		56	63	64		45	43	49	50	36	52	53	60	45	52
55	43	51	43	54		68	57	61		32	48	65		64	60	55	53	43		66		65		46	42		61	53		28		55		55		50	62	42		42	55	49	41	36	53	55	40	54	47
53	42	52	40	59		53	57	49		37	63	66		62	57	59	52	55		68		66		49	37		59	57		27		63		49		47	63	44		42	54	47	39	35	57	56	35	33	44
51	41	54	35	58		49	57	61		40	49	64		60	66	62	50	43		66		68		53	33		58	53		28		63		46		56	59	46		45	52	49	41	35	55	58	40	39	52
54	42	52	42	59		56	57	58		44	61	62		59	60	67	52	55		69		61		54	33		59	66		30		63		56		50	54	47		42	50	50	43	35	53	59	35	42	48
52	44	50	36	63		53	57	54		49	45	62		62	57	43	53	43		66		61		56	37		59	54		28		65		47		47	51	49		42	50	52	34	36	52	60	40	39	45
51	45	49	33	59		61	57	49		52	57	61		67	67	35	50	55		65		61		58	42		58	57		23		67		44		57	54	51		45	52	51	37	36	50	61	35	45	52
60	46	47	40	59		41	57	46		56	42	59		59	62	36	48	43		66		61		59	37		59	54		27		68		52		48	52	52		50	54	52	38	36	48	59	42	42	50
59	47	49	37	61		37	57	42		52	54	57		66	59	43	55	55		68		61		61	33		61	67		30		60		47		45	56	54		54	55	54	33	37	47	60	39	51	47
57	49	50	31	59		44	57	37		49	39	55		57	55	37	55	55		66		61		53	33		59	55		35		56		44		57	52	56		57	55	55	41	37	45	49	43	45	52
54	50	49	40	58		41	56	39		56	51	54		67	50	43	55	55		65		61		51	37		58	62		23		61		52		48	51	58		62	57	54	40	37	43	47	40	54	48
51	52	45	35	57		49	56	42		51	36	52		55	47	38	55	54		65		61		49	42		59	55		28		58		45		45	49	59		61	59	55	50	40	41	48	45	51	45
48	54	49	31	57		49	56	47		47	48	55		54	43	43	48	55		66		61		51	37		59	63		31		63		42		57	47	61		62	60	57	48	40	40	43	42	57	64
47	56	52	40	62		49	54	51		44	37	49		52	38	42	53	64		68		63		49	33		58	51		35		60		51		48	46	63		64	62	59	57	40	41	43	47	51	56
52	57	57	35	61		49	52	42		39	49	50		50	47	43	53	64		66		65		47	33		59	55		23		65		45		45	47	64		62	61	49	56	41	45	43	43	45	59
60	58	54	31	62		48	52	54		35	31	54		48	50	39	52	64		65		66		46	38		61	51		30		61		42		57	49	64		61	62	52	57	41	43		51	54	64
59	59	47	39	66		60	52	42		32	43	62		47	38	43	50	62		65		68		47	42		59	60		33		63		52		48	51	64		59	64	50	40	41	41		47	51	57
57	61	45	35	62		56	51	54		35	32	54		50	45	40	50	60		68		65		46	38		58	64		35		36		44		45	52	64		57	62	54	38	42	40		52	57	60
54	62	44	30	62		63	52	42		39	44	62		55	50	43	48	59		66		66		44	33		59	60		23		32		40		57	54	61		55	60	53	40	42	48		49	51	64
51	64	47	39	64		60	35	47		44	25	54		47	44	42	43	57		65		68		42	33		59	69		28		37		49		49	56	59		54	59	54	36	42	50		54	45	59
48	66	52	35	62		66	36	51		41	37	50		54	50	43	43	55		62		61		44	38		58	60		31		34		44		45	57	58		52	59	53	40	43	52		51	54	62
47	68	45	30	61		48	37	54		35	26	54		45	56	37	43	54		61		61		54	42		59	64		35		39		40		55	58	51		59	57	54	35	43	54		55	51	64
52	69	48	40	61		44	38	47		44	38	62		55	62	43	43	52		59		63		53	38		61	60		35		36		49		49	47	52		57	55	53	40	43	55		52	57	57
45	66	50	55	61		51	39	59		39	27	54		43	60	38	43	51		66		64		54	33		59	57		39		41		44		45	59	54		55	54	54	33	48	56		57	55	60
42	64	47	55	64		48	40	47		35	39	62		42	64	43	43	50		61		66		55	33		58	60		42		37		40		55	52	56		54	54	53	40	48	57		54	59	64
45	66	48	54	63		54	41	59		43	28	54		40	64	41	43	49		54		63		56	38		59	57		47		39		46		49	47	58		49	52	54	32	48	54		59	55	59
42	64	45	52	63		42	42	47		39	40	51		38	52	43	43	48		61		64		53	42		58	66		35		39		44		45	57	59		50	50	53	40	47	55		63	54	56
45	63	45	50	66		39	43	51		34	45	54		36	39	39	43	47		56		66		49	38		59	57		40		48		40		55	51	61		52	50	54	33	47	53		64	52	56
42	64	44	48	65		44	44	54		44	49	60		35	42	43	43	48		49		59		54	33		61	60		43		44		39		49	47	63		50	52	53	40	47	55		40	55	52
45	69	45	47	65		42	45	59		35	52	54		38	47	40	43	50		45		59		58	33		59	57		47		49		44		45	56	64		48	54	54	35	48	57		35	52	47
42	68	47	64	68		48	46	51		35	57	60		43	51	43	43	48		57		61		66	38		58	59		35		46		47		55	52	65		47	55	53	40	48	59		40	50	44
45	66	50	64	67		48	47	63		40	56	54		35	52	42	40	47		48		62		56	42		59	67		42		43		44		50	47	66		45	58	54	36	48	60		35	48	44
42	64	48	62	67		48	48	51		44	54	50		42	51	43	40	45		60		64		65	38		60	66		45		51		39		45	56	68		43	59	53	45	49	61		40	52	40
51	63	52	60	68		51	49	63		47	52	54		33	50	37	40	43		49		61		54	33		61	67		47		51		37		54	52	65		42	61	54	43	49	62		35	48	35
52	62	53	59	67		49	50	51		52	50	62		43	51	43	40	42		61		62		63	33		62	69		35		60		43		50	52	66		40	62	66	45	49	59		42	47	32
49	61	50	57	68		53	51	54		56	49	54		47	45	38	40	40		42		64		53	38		63	67		40		56		46		45	64	64		43	66	64	41	52	60		39	45	28
50	59	52	55	67		58	52	59		59	47	62		48	51	43	36	38		54		57		61	42		64	66		43		61		43		54	57	61		37	67	62	45	52	64		43	48	35
47	57	48	59	68		60	51	63		56	45	54		50	54	50	36	36		42		57		54	38		65	64		47		58		37		50	52	59		38	63	61	40	52	64		40	45	32
48	56	48	59	67		61	42	54		52	47	48		43	57	47	36	35		54		59		63	33		66	63		47		55		44		45	62	61		42	64	59	45	53	65		45	43	28
45	54	47	57	68			44	66		59	44	54		55	59	55	36	33		41		61		53	33		65	64		51		63		47		54	56	58		40	51	58	38	53	62		42	42
47	52	48	55	67			45	54		54	42	63		55	57	43	31	36		53		62		61	38		68	66		54		61		56		50	52	59		38	52	61	45	54	64		47	45
44	50	50	54	63			46	66		51	40	54		53	56	49	28	40		41		62		51	42		66	64		59		60		47		45	61	30		37	44	59	37	55	61		43	42
45	49	53	52	56			47	54		47	61	63		55	57	46		45		53		62		59	38		65	62		47		58		44		54	57	32		38	45	38	45	55	62		51	40
45	47	52	47	68			48	66		42	64	54		50	43	55		33		44		62		49	33		63	60		52		56		52		50	61	34		35	50	39	38	55	59		47	38
42	45	55	47	56			49	53		39	57	50		52	47	43		36		56		62		58	34		62	59		55		55		45		45	57	35		33	52	38	45	48	60		52	48
45	40	55	47	51			50	65		35	61	54		55	52	50		38		44		62		51	38		65	57		59		53		42		54	61	37		47	54	39	40	49	62		49	45
45	45	55	47	63			51	56		39	60	62		48	55	47		42		56		62		59	43		62	56		47		51		51		50	57	39		45	55	38	45	49	64		54	43
45	45	55	47	51			52	68		42	61	54		54	57	55		54		42		62		49	38		58	57		54		49		45		45	49	40		43	57	39	41	48	59		51	42
44	44	53	47	48			53	54		47	52	62		57	55	52		66		54		62		58	34		57	59		57		48		42		54	61	54		42	59	38	45	52	60		55	45
52	44	52	40	60			54	66		41	61	54		50	54	58		54		42		62		47	34		58	57		59		46		40		50	52	66		43	60	39	41	53	47		52	42
48	45	57	55	48			52	54		38	61	51		55	55	55		66		54		62		56	38		65	55		47		44		44		45	49	52		40	62	38	47	44	48		55	40
57	37	48	55	44			44	66		47	59	54		50	52	59		55		45		62		46	43		58	54		52		43		52		54	59	30		38	60	39	45	44			50	38
56	40	50	54	56			46	53		42	57	60		47	55	55		67		57		62		54	38		66	52		55		41		44		50	53	32		54	57	38	47	43			54	48
64	45	48	52	44			47	65		38	63	54		43	59	55		55		45		64		47	34		63	50		59		39		40		45	49	34		52	55	39	45	47			58	45
57	49	59	50	39			49	56		47	56	60		38	64	50		67		57		66		56	34		58	49		47		44		49		54	57	35		50	54	38	48	48			59	43
69	52	57	48	51			50	68		44	64	54		35	66	50		55		44		64		46	38		66	50		46		45		44		50	54	37		49	59	39	45	51			40	42
68	52	48	47	39			51	54		37	56	48		38	64	47		67		56		62		54	43		54	52		47		47		40		45	47	39		50	57	38	48	51			35	48
52	45	50	64	36			52	66		47	66	54		34	63	47		56		44		61		46	38		63	48		51		49		46		57	56	40		47	55	39	45	50			40	45
53	50	48	64	48			53	54		44	66	63		38	64	43		68		56		59		55	34		60	47		54		51		44		54	53	54		45	54	38	50	50			35	44
52	50	48	62	36			54	66		37	64	54		46	51	43		56		47		57		47	34		54	67		59		52		40		50	45	66		59	52	60	44	60			40	42
51	44	50	60	32			55	53		45	62	63		34	54	38		68		59		56		56	38		62	66		54		54		41		57	54	52		57	50	59	50	60			35	48
52	49	47	59	44			56	65		42	68	54		38	59	38		57		47		57		49	43		58	67		51		56		44		54	49	30		55	49	57	44	58			42	45
48	49	48	57	32			57	56		37	61	47		46	63	35		60		59		59		58	38		53	69		47		57		47		50	43	32		54	50	55	45	58			39	43
48	42	45	55	34			58	68		45	69	55		34	64	35		64		45		57		51	34		58	67		51		59		44		57	52	34		55	55	54	52	57			43	42
57	47	45	59	39			59	54		42	50	62		38	63	31		69		57		56		59	34		57	66		50		61		41		54	49	35		52	54	52	50	57			40	48
59	47	44	59	32			60	66		37	66	55		46	62	31		54		47		54		58	38		58	64		51		63		35		50	42	37		50	52	50	52	55			45	45
57	40	45	57	44			61	54		37	49	62		34	63	26		57		59		52		61	43		65	63		54		64		41		57	52	39		52	50	49	48	55			42	43
56	45	47	55	32			62	66		42	64	55		38	57	26		60		46		50		59	38		58	64		59		66		44		54	47	42		54	48	42	52	54			47	42
57	45	50	54	36			63	53		45	50	48		46	63	42		66		58		49		63	34		66	66		63		68		41		50	51	44		55	47	43	47	54			43	48
56	44	48	52	48			51	65		49	56	55		33	66	43		67		49		64		53	34		63	64		59		55		35		60	47	46		57	46	45	52	55			51	45
56	56	52	47	36			64	56		54	57	60		38	69	50		62		61		62		54	38		58	62		54		56		43		54	42	47		59	47	47	45	55			47	43
64	33	53	47	39			61	68		57	50	55		45	68	50		62		47		61		42	43		66	60		51		55		39		50	47	49		61	52	45	52	57			52	42
65	37	50	47	51			51	54		61	49	60		34	69	52		62		59		59		41	38		54	59		54		56		34		60	40	51		62	50	47	44	57			49	43
64	40	52	47	39			63	66		57	49	55		38	68	50		62		50		57		39	34		63	57		53		43		46		54	52	52		61	48	49	52	55			54	45
63	45	48	47	24			59	66		54	47	50		46	69	54		62		62		56		37	37		60	56		54		44		43		50	47	54		62	47	50	45	55			51	47
64	49	48	47	44			51	58		61	46	55		36	55	54		62		49		57		41	40		54	57		57		43		39		60	45	56		64	45	45	52	54			55	48
57	52	47	40	56			61	63		56	47	59		38	59	57		42		61		56		42	46		62	59		63		44		51		54	51	58		66	43	47	47	54			52	50
57	45	48	64	44			58	54		52	50	55		48	64	55		42		52		54		46	43		65	57		66		43		46		50	47	59		64	42	45	52	55			57	52
69	49	50	63	48			49	59		49	49	59		36	67	50		43		64		52		49	40		65	55		63		44		43		60	44	61		66	43	47	48	43			54	54
68	52	53	64	60			59	51		44	47	55		38	69	50		45		50		50		53	37		65	54		57		47		47		54	52	63		68	48	49	57	43			59	55
68	57	52	59	48			56	56		40	49	50		48	67	52		47		62		49		54	40		65	52		54		44		44		50	47	64		69	47	50	55	43			63	56
65	61	55	59	51			47	47		37	50	55		36	66	50		45		54		47		56	46		65	50		57		43		39		57	42	43		45	45	49	57	48			64	57
64	64	55	59	63			58	52		40	54	58		38	67	42		43		66		45		58	43		65	49		56		39		44		54	54	44		57	43	50	53	48			40	59
64	64	55	64	51			55	44		44	52	55		48	52	42		62		47		44		59	40		65	50		57		47		39		50	47	46		55	42	52	57	48			35	60
69	61	55	63	56			46	49		49	50	58		36	55	45		64		59		45		61	37		65	52		63		46		35		57	47	47		54	40	54	52	47			40	50
68	62	53	64	68			58	41		43	52	55		38	59	43		62		47		47		62	40		65	50		66		43		39		54	56	49		52	37	56	57	47			35	50
68	53	52	59	56			56	42		39	50	49		48	64	42		61		59		45		63	46		65	55		69		50		35		50	52	51		51	38	56	50	47			40	47
65	54	57	59	58			48	42		49	49	55		36	66	42		62		44		44		65	43		65	43		66		51		32		57	49	52		52	39	57	57	48			35	45
64	57	48	59	63			57	42		44	50	58		38	64	45		62		56		40		66	40		65	47		63		59		43		54	57	55		47	40	55	49	48			42	45
64	62	50	59	56			54	42		39	49	55		48	63	43		64		46		42		68	38		65	48		69		58		39		50	54	56		52	41	54	57	48			39	50
69	60	48	59	48			51	42		49	47	58		36	64	52		62		58		44		70	43		65	50		66		55		34		57	47	58		47	42	55	50	49			43	50
68	61	59	59	49			56	35		46	50	55		38	63	47		61		49		45		46	47		65	52		63		62		46		50	54	59		52	43	57	57	49			40	50
48	51	57	55	51			52	39		39	49	49		48	66	56		62		61		40		54	43		65	54		69		63		43		62	51	61		47	44	59	52	49			45	47
46	52	48	52	53			49	42		49	49	55		34	64	52		42		49		45		58	38		65	55		67		62		39		58	54	63		54	45	52	57	52			42	45
45	56	50	53	55			54	47		44	47	57		38	63	59		43		61		40		54	38		65	55		66		63		51		59	51	64		47	46	52	53	52			47	50
46	61	48	50	56			51	51		39	46	55		46	60	56		45		46		45		56	43		65	59		64		51		46		54	54	44		56	47	51	57	52			43	50
67	58	55	47	60			48	54		48	47	57		34	59	64		47		58		40		54	47		65	60		63		56		43		55	51	46		50	48	52	53	53			51	43
65	59	56	43	61			52	59		44	50	55		38	57	59		45		47		47		53	43		65	62		60		58		47		50	47	48		52	49	54	59	53			47	50
64	49	53	48	63			49	47		39	49	49		46	55	68		43		59		40		51	38		65	64		59		59		44		62	59	49		50	50	55	57	54			52	52
65	50	55	52	65			50	35		48	47	55		34	54	68		48		50		49		50	38		65	66		57		60		39		58	52	50		54	51	49	59	55			49	54
45	54	52	55	67			51	39		44	49	57		38	52	56		47		62		45		50	43		65	67		55		61		44		59	50	51		50	52	49	57	55			54	55
44	59	58	55	68			52	43		39	50	55		46	51	56		54		50		45		53	47		65	55		54		62		39		54	59	52		56	53	47	60	55			51	57
42	56	55	54	67			53	47		44	54	57		34	48	54		55		62		40		51	43		65	67		52		63		35		55	53	56		50	54	49	57	48			55	59
44	57	57	55	65			54	51		49	52	55		38	47	54		60		48		49		50	38		65	55		51		64		39		52	49	58		57	55	50	60	43			52	55
65	48	53	57	63			55	55		52	50	49		46	45	51		59		60		49		51	39		65	67		48		65		35		64	59	60		49	56	52	57	48			55	60
64	49	50	55	61			56	59		56	54	55		33	43	57		66		49		49		53	42		65	55		47		63		32		59	53	61		57	57	51	62	60			50	60
63	52	52	55	60			57	47		61	52	57		38	42	54		67		61		45		46	48		65	66		45		61		27		60	49	62		49	58	52	56	59			54	59
64	57	50	53	58			56	35		64	50	55		45	40	63		43		52		52		46	45		65	42		43		61		28		56	57	63		57	59	54	62	47			58	57
43	56	58	53	56			49	39		68	49	57		34	55	57		26		64		52		54	42		66	40		42		60		29		57	54	64		49	60	55	56	48			59	55
42	52	57	53	55			48	44		64	47	55		38	59	66		25		52		52		58	39		66	44		40		58		30		52	47	49		56	61	54	57	64			50	54
40	54	50	52	44			49	47		61	45	50		46	64	63		26		64		54		54	42		66	45		39		56		31		64	56	50		49	62	55	69	62			47	52
42	56	52	52	39			50	51		68	49	54		36	40	69		38		50		52		56	48		66	47		47		55		32		59	52	52		54	60	57	69	53			50	50
64	57	50	52	43			51	56		63	52	57		41	44	69		38		62		50		54	45		67	48		52		56		33		60	45	54		48	57	59	68	52			47	54
62	59	53	50	44			52	59		60	57	54		48	47	57		38		52		49		53	42		67	51		54		57		34		56	54	56		52	54	55	65	69			50	55
61	61	52	53	46			53	52		56	56	57		36	52	57		43		64		52		51	39		67	52		55		58		35		57	51	57		48	50	52	62	67			47	50
62	62	50	52	48			54	54		51	54	54		41	53	56		42		51		47		49	42		67	52		57		59		36		57	44	59		51	48	49	59	42			52	52
45	64	53	55	49			55	47		48	52	45		48	52	56		43		63		53		49	48		68	56		54		60		37		69	52	61		48	45	50	56	41			49	54
48	63	52	53	51			56	40		44	50	50		36	51	50		50		54		46		49	45		68	57		55		61		38		69	47	62		54	42	59	56	40			54	55
52	64	50	52	55			54	40		48	49	54		41	52	56		50		66		54		48	42		68	59		52		62		39		69	45	63		48	43	58	57	39			50	57
57	66	53	50	56			47	40		51	47	50		48	44	53		41		52		49		46	40		68	60		52		63		40		67	44	64		52	58	59	57	38			58	59
60	64	52	48	58			49	39		45	45	54		36	47	59		42		64		52		48	45		69	63		51		61		41		66	42	66		47	59	61	56	43			59	55
59	62	50	50	60			51	40		49	47	50		41	52	56		50		55		50		46	49		69	64		52		61		42		64	40	63		51	60	62	53	48			50	60
57	61	52	48	61			52	37		52	40	45		48	56	62		50		67		66		41	45		69	59		54		60		43		62	30	64		47	57	57	50	60			47	57
56	59	53	47	63			54	46		56	44	51		36	57	59		25		54		64		48	40		69	55		55		51		44		60	39	49		52	55	55	47	59			50	54
57	57	52	48	61			55	47		61	45	54		41	56	65		26		66		62		41	40		65	54		54		49		45		59	33	50		47	46	54	44	47			47	50
47	52	50	52	60			56	40		64	50	51		48	55	47		38		57		61		45	45		68	52		55		48		46		57	32	52		54	47	47	44	48			50	48
52	54	52	50	58			57	40		68	49	54		36	56	62		38		69		59		48	49		65	51		57		46		47		55	40	54		47	48	46	45	64			47	45
56	52	50	50	56			58	40		64	49	51		41	47	44		38		55		58		49	45		61	52		59		44		48		54	35	56		56	45	47	38	62			50	42
59	51	48	52	55			59	39		61	47	45		48	52	59		45		67		59		41	40		69	40		59		39		49		52	32	57		50	43	49	41	53			47	38
62	52	47	48	53			60	40		68	46	50		38	56	57		44		57		57		46	41		66	44		59		37		50		50	41	59		52	48	50	40	52			50	43
60	54	48	55	51			61	37		63	47	54		41	59	64		45		69		55		49	44		69	45		57		36		51		49	35	61		50	45	45	38	69			45	55
59	56	47	55	49			62	49		60	50	50		50	60	64		50		56		54		51	47		66	47		59		34		52		47	33	62		54	43	43	36	67			56	48
57	57	45	59	48			63	51		56	49	54		38	59	64		50		68		52		41	50		63	48		60		33		53		46	42	63		50	48	42	33	48			57	48
59	59	44	60	46			64	40		51	47	50		41	58	63		43		57		50		45	47		66	51		54		63		54		43	37	64		56	45	43	43	47			48	54
60	61	45	63	44			65	40		48	49	45		50	59	65		44		69		49		48	44		63	52		55		61		55		42	34	66		50	43	42	46	48			45	54
59	62	47	64	43			66	40		44	50	48		38	52	64		50		52		47		53	41		60	52		57		60		56		40	43	63		57	48	43	45	46			48	54
57	64	45	66	41			67	39		48	54	54		41	56	62		50		64		46		51	42		57	56		59		58		57		38	37	64		49	47	42	43	45			45	57
56	63	48	67	39			68	40		51	52	48		50	59	59		44		57		47		49	45		60	57		52		57		58		37	35	66		57	48	43	41	67			48	57
57	64	39	67	37			64	37		45	50	54		38	64	56		45		69		49		48	51		63	59		52		66		59		35	44	63		49	45	42	38	65			45	57
52	66	40	66	36			61	46		49	52	48		41	65	59		53		55		47		49	48		66	60		54		65		60		37	39	64		57	45	43	53	44			50	60
62	64	56	67	34			66	44		52	50	45		50	64	64		53		67		46		46	45		65	63		55		49		61		38	35	66		49	43	42	52	43			47	59
60	63	57	69	32			63	46		56	49	50		38	63	59		46		55		42		45	42		61	64		55		48		62		41	45	63		56		50	53	65			52	59
59	61	60	67	31			60	42		61	50	54		41	64	62		47		67		44		46	45		56	59		57		46		63		42	39	64		49			55	64			48	57
57	59	64	67	32			61	51		64	49	50		50	52	60		53		54		46		51	51		53	55		54		44		51		44	45	64		54			47	40			56	55
59	59	65	65	34			57	49		68	47	54		38	57	61		53		66		47		46	48		57	54		54		43		55		46	39	64		48			49	39			57	54
64	59	64	65	36			56	51		64	50	50		41	60	62		52		57		42		45	45		54	43		55		37		56		47	45	64		52			50	50			48	57
62	61	62	65	37			54	47		61	49	45		50	64	69		50		69		47		46	43		51	52		52		36		56		49	39	63		48			58	49			45	55
60	59	64	64	49			52	56		68	49	51		38	66	69		49		50		42		53	46		48	51		39		34		56		51	35	61		51			57	57			48	50
59	58	65	64	48			51	55		64	47	54		41	64	69		50		62		47		49	49		45	59		42		32		58		53	45	59		48			58	55			45	52
57	59	62	64	46			49	56		57	46	51		50	63	68		47		50		42		48	52		42	59		45		31		60		54	39	58		54			60	42			48	54
57	61	62	62	44			40	53		66	47	54		36	64	70		48		62		49		49	49		39	57		57		61		61		56	35	59		48			52	43			45	55
56	64	64	65	49			40	54		63	50	51		43	48	69		57		48		42		51	46		36	54		54		60		61		58	44	61		52			54	57			48	57
62	62	62	64	48			42	58		57	49	45		48	52	67		57		60		50		49	43		33	51		51		58		61		59	40	59		47			55	55			45	59
60	59	60	67	46			43	47		66	47	48		36	57	64		51		49		47		48	44		36	47		40		56		61		61	33	58		52			63	42			48	61
58	56	62	65	44			44	59		63	49	54		43	60	61		52		61		47		49	47		39	45		43		55		61		54	42	56		47			62	43			45	62
57	59	64	64	44			45	46		57	50	48		48	62	64		60		52		42		51	53		42	42		47		64		61		56	40	55		51			60	43			54	50
58	57	60	62	44			46	58		66	54	54		36	60	69		60		64		50		44	50		41	39		59		63		61		58	37	56		48			58	43			55	52
58	59	60	60	44			47	47		63	52	48		43	59	64		56		52		50		48	47		37	40		55		51		61		59	45	59		54			62	48			47	54
58	57	62	62	51			48	59		56	50	43		48	60	67		57		64		50		51	44		41	43		52		51		60		61	40	58		48			60	60			43	55
58		60	60	47			49	49		64	54	47		34	45	65		63		49		47		53	47		44	40		44		55		58		62	35	56		52			58	59			47	57
57		59	59	64			50	61		61	52	55		36	51	53		63		61		54		44	53		49	35		47		56		56		64	44	54		47			57	47			43	59
56		60	60	59			51	51		56	50	47		46	54	52		59		50		54		49	50		44	34		50		51		55		66	40	52		52			58	48			47	61
57		62	64	47			52	63		63	49	55		34	57	55		60		62		54		53	47		41	40		62		51		53		67	33	51		47			60	64			43	62
57		59	62	45			51	52		60	47	47		36	59	60		66		54		55		54	45		37	36		59		55		51		66	42	54		51			52	62			48	63
57		59	62	44			42	64		54	45	43		46	57	55		66		66		54		44	49		44	34		56		56		49		64	39	52		48			53	53			45	64
59		60	64	42			44	53		61	49	48		34	56	57		65		54		52		48	54		41	35		45		57		48		62	40	51		54			55	52			49	66
57		59	60	40			45	65		35	52	55		36	57	56		66		66		50		51	49		37	59		48		58		51		64	42	49		48			57	69			46	67
56		57	55	64			46	54		35	57	48		46	42	58		69		51		54		56	45		32	59		52		60		46		62	44	47		52			58	67			50	64
57		59	55	61			47	66		40	56	55		33	47	57		69		63		56		54	47		41	57		57		61		48		61	45	46		40			50	48			47	59
59		60	57	49			48	56		44	54	48		36	51	55		69		52		50		53	50		37	54		60		63		44		59	47	47		42			52	47			51	60
60		57	59	47			49	68		47	52	43		45	54	52		60		64		57		51	54		32	51		64		61		49		62	49	47		44			53	48			48	54
56		57	60	45			50	54		52	50	50		33	55	60		60		55		49		53	56		29	47		69		60		48		61	51	46		45			55	40			52	55
57		57	62	44			51	66		56	48	55		36	54	59		60		67		55		49	54		46	45		67		63		46		59	52	54		47			57	45			49	43
51		60	59	42			52	52		59	60	50		45	53	62		51		66		52		48	50		47	42		66		63		44		58	51	54		49			58	43			53	53
52		59	55	69			53	64		56	64	55		33	54	60		48		67		54		49	47		51	39		64		67		43		42	52	22		51			60	40			50	53
56		57	53	66			54	51		52	57	50		36	47	58		48		69		69		54	47		46	40		63		68		41		44	54	23		52			62	45			54	52
57		55	55	63			52	63		59	60	43		45	52	55		48		67		67		49	50		47	43		59		63		39		46	56	30		51			63	43			51	52
59		53	53	59			44	49		54	52	46		34	55	57		39		66		66		48	54		51	40		59		63		37		47	57	30		52			65	40			55	48
60		45	55	57			46	61		51	57	50		37	48	56		36		66		64		49	56		51	35		61		67		36		49	54	47		51			67	50			52	48
56		48	53	54			47	51		47	48	46		46	54	58		36		67		62		56	54		49	34		63		68		39		51	59	46		52			50	48			54	47
57		47	52	51			49	63		42	60	50		31	57	57		36		69		61		49	50		54	40		64		66		34		53	59	56		51			49	40			51	48
51		45	53	47			50	52		39	60	46		37	47	55		24		67		62		48	47		53	36		66		65		36		54	59	54		52			50	50			55	47
52		40	52	47			51	64		35	59	40		43	52	52		24		66		61		49	47		59	34		68		60		32		56	60	22		51			45	48			52	48
53		33	55	48			52	49		39	47	46		42	55	53		24		66		59		51	50		58	35		69		61		66		58	61	23		52			43	41			54	47
52			55	43			53	61		42	57	50		45	45	62		15		67		57		53	54		63	46		66		55		65		59	45	32		49			45	48			51	47
50			57	40			54	47		47	57	46		45	51	62		24		69		55		54	56		61	47		69		56		63		61	56	30		57			41	47			55	67
47			55	67			55	59		41	55	50		45	54	62		24		67		54		56	54		68	52		68		51		61		54	42	46		52			45	41			52
44			54	64			56	46		38	53	46		38	52	50		24		66		52		58	50		66	51		66		44		60		56	64	56		61			40	47			54
41			55	60			57	58		47	65	40		34	51	48		15		68		50		58	47		65	58		64		52		58		58		54		52			45	45			51
40			57	55			58	44		42	64	46		38	52	60		40		69		49		57	48		63	59		64		51		56		59		23		64			38	41			55
45			59	52			59	56		38	67	49		46	51	60		39		66		50		58	51		61	64		63		44		54		61		32		52			45	47			52
65			60	50			60	42		47	60	46		34	52	59		40		62		52		60	54		60	63		61		53		53		62		30		49			37	43			57
64			61	48			61	54		44	64	49		38	47	45		45		61		50		61	56		66	43		63		51		56		64		46		57			45	43			49
62			62	47			62	40		37	55	46		46	43	43		45		62		49		63	54		60	53		66		44		48		66		56		52			38	50			53
59			64	65			63	52		47	60	40		34	40	64		43		64		45		65	51		63	52		64		52		56		67		54		61			45	48			50
56			62	62			51	39		44	52	45		38	44	64		40		62		47		66	48		61	59		63		51		49		66		35		52			40	43			55
53			60	59			64	51		37	64	49		46	50	64		39		61		49		65	48		46	60		61		44		42		64		37		64			45	50			47
52			59	53			61	37		45	64	45		34	56	69		40		61		50		63	51		47	65		59		53		41		62		39		58			41	48			52
57			57	50			51	49		42	63	49		38	62	69		48		62		45		61	54		51	64		59		51		39		64		40		58			50	43			48
65			55	47			63	35		37	51	45		46	60	69		48		64		50		60	56		50	65		59		55		37		62		42		61			48	52			53
64			55	45			59	47		45	60	40		33	64	57		47		62		45		58	54		51	64		61		56		36		61		44		64			50	50			45
62			53	44			51	34		42	60	43		38	64	55		40		61		50		56	51		54	46		63		60		34		59		46		62			46	43			50
59			55	62			61	46		37	59	49		45	52	55		39		61		45		55	48		53	45		64		58		32		62		47		61			50	53			47
56			53	59			58	32		37	57	43		34	39	54		40		62		52		53	48		54	55		66		56		30		61		34		59			45	52			52
56			55	56			49	44		42	69	49		38	42	52		52		64		45		51	51		58	54		68		55		29		59		35		56			50	43			44
59			53	52			59	30		45	55	43		46	47	51		52		62		53		49	54		51	61		69		56		30		58		36		57			43	52			48
57			55	50			56	42		49	59	50		36	51	59		52		61		50		48	56		42	62		66		58		32		42		37		49			50	50			45
57			53	47			47	29		54	64	42		38	52	57		55		67		62		46	54		46	67		69		60		34		44		38		45			42	52			50
60			55	44			58	41		57	64	42		48	51	55		54		64		50		44	51		44	66		68		63		36		46		39		42			50	50			42
59			53	64			55	30		61	63	38		36	50	54		57		61		62		43	48		42	67		66		61		37		47		47		50			43	49			47
59			55	60			46	42		57	61	55		38	51	52		55		55		45		41	49		42	66		64		60		39		49		47		49			50	50			43
62			53	57			58	28		54	59	55		48	45	51		54		62		57		39	54		58	61		63		58		41		51		47		47			45	53			42
60			55	52			56	40		61	62	52		36	51	48		52		57		53		37	57		59	62		64		63		42		53		47		44			50	48			43
63			53	52			48	27		56	60	54		38	54	47		51		53		65		36	66		63	55		68		63		44		54		47		52			46	55			47
69			55	48			57	39		52	59	42		48	57	59		35		55		53		34	68		39	54		64		63		46		56		47		49			50	53			43
63			53	45			54	25		49	57	42		36	59	57		34		52		65		32	69		37	49		63		63		48		58		47		45			46	48			48
64			55	69			51	37		44	59	38		38	57	55		35		49		53		34	69		35	50		61		64		49		59		47		54			52	55			43
63			52	66			56	35		40	55	57		48	56	54		40		50		65		36	68		34	43		64		65		51		61		47		52			50	53			50
69			55	63			52	58		37	54	42		36	57	52		40		52		50		37	66		32	42		61		43		53		54		59		50			52	48			43
63			60	60			49	59		40	52	42		38	43	51		39		53		62		39	65		30	37		59		44		54		56		58		47			50	53			52
64			64	57			54	44		44	54	38		48	47	48		35		52		57		41	66		34	38		57		44		56		58		56		59			53	52			43
56			67	54			51	42		49	51	67		36	52	47		34		50		69		42	61		32	37		61		44		58		59		59		57			50	48			53
65			65	51			47	44		43	49	67		38	55	45		35		50		57		41	60		30	38		57		44		60		61		58		56			53	59			43
56			65	52			52	42		39	47	64		48	57	43		43		52		69		39	62		34	37		56		44		58		62		56		54			50	57			54
57			65	33			49	44		49	43	62		34	55	42		43		53		57		41	61		35	38		54		44		60		64		59		52			55	47			43
56			64	37			50	45		44	42	69		38	54	40		42		52		69		42	61		39	37		57		44		61		66		58		50			49	52			55
65			64	40			51	44		39	40	66		46	55	47		35		50		55		44	59		42	26		54		44		51		67		56		49			55	50			43
56			64	45			52	42		49	39	62		34	52	55		39		50		67		46	57		40	31		61		44		50		66		59		47			49	48			55
56			62	47			53	47		46	37	57		38	55	52		42		52		53		48	57		39	33		57		44		51		64		58		45			50	57			43
59			69	49			54	45		39	35	54		46	59	59		45		53		65		49	56		35	34		54		44		56		62		56		42			57	55			55
57			67	50			55	44		49	42	50		34	64	55		48		52		53		50	54		38	50		52		44		49		64		54		40			55	48			43
57			67	52			56	45		44	40	45		38	66	64		51		50		65		51	59		39	55		51		44		61		62		52		40			57	55			55
60			65	54			57	44		39	39	50		46	64	59		54		62		53		52	61		42	57		47		44		49		61		51		37			53	54			43
59			64	56			56	45		48	37	38		34	63	67		57		57		65		53	62		46	58		49		44		45		59		54		49			57	44			55
59			62	57			49	47		44	39	38		38	64	67		60		65		50		54	62		44	55		51		44		46		62		52		49			52	55			43
62			62	52			48	45		39	40	47		46	51	52		59		57		62		55	61		42	58		49		44		51		61		51		45			57	53			55
60			64	50			49	44		48	39	43		33	54	52		57		56		57		56	59		39	55		47		44		49		59		49		42			50	43			43
61			60	49			50	52		44	40	50		38	59	51		55		57		69		57	59		41	54		52		44		49		58		47		50			57	53			52
64			55	40			51	52		39	42	47		45	63	51		54		59		57		58	57		42	26		51		44		48		61		46		49			49	52			55
62			55	42			52	51		44	45	50		34	64	51		52		57		69		59	56		46	33		47		44		46		59		49		47			57	49			49
64			57	44			53	52		49	44	55		38	63	57		52		56		57		60	56		61	34		49		44		48		58		47		44			50	50			57
69			59	45			54	51		52	42	54		46	62	54		51		56		69		61	54		59	36		51		44		49		59		46		52			57	43			50
67			60	40			55	52		56	40	57		36	63	63		52		57		55		62	53		58	50		49		44		61		62		47		52			52	55			53
65			62	45			56	54		61	42	55		41	57	57		64		59		67		63	50		54	60		47		44		61		61		23		49			57	43			47
64			59	49			54	51		64	44	54		48	63	66		64		57		53		64	49		41	58		52		44		49		59		22		45			53	55			55
62			55	52			47	47		68	42	57		36	66	63		64		56		65		65	47		42	58		51		44		49		58		30		54			62	43			48
60			53	50			49	52		64	44	55		41	69	69		69		56		53		66	47		46	57		47		44		44		61		30		52			60	55			52
59			55	49			51	51		61	45	54		48	68	69		67		57		65		67	45		61	57		49		44		44		59		46		50			62	57			45
57			53	47			52	52		68	49	57		36	69	54		66		59		53		68	44		59	55		51		44		45		58		47		47			58	55			53
55			55	45			54	51		63	47	55		41	68	54		64		57		65		49	54		58	55		49		44		50		59		54		59			62	48			47
53			53	44			55	52		60	45	54		48	69	52		63		56		52		51	56		54	54		47		44		40		62		54		57			57	55			50
52			52	45			56	54		56	47	52		36	55	59		66		62		64		49	57		63	52		54		44		49		61		23		56			62	57			44
50			53	52			57	51		51	45	60		41	59	57		64		59		50		53	57		61	54		51		44		47		59		22		54			55	55			52
48			52	54			58	47		48	44	59		48	64	55		52		56		62		51	56		59	55		52		44		45		58		32		52			62	48			45
47			55	56			59	52		44	45	62		36	67	54		51		50		50		49	54		56	26		54		44		47		61		30		50			54	55			48
45			55	57			60	42		48	44	60		41	69	52		52		48		62		48	53		65	31		52		44		45		59		46		49			62	57			42
44			57	52			61	49		51	42	59		48	67	59		53		50		50		44	54		63	33		51		44		44		58		47		37			55	55			50
41			55	57			61	42		44	49	62		36	66	57		54		52		62		53	49		61	34		57		44		43		59		56		41			62	57			43
40			54	61			62	47		49	47	60		41	67	55		55		50		48		51	48		58	50		56		44		43		62		54		44			57	55			65
39			55	64			63	44		52	45	59		48	52	54		56		48		60		49	50		66	55		54		44		51		61		22		49			62	57			64
40			57	62			64	47		56	47	62		38	55	52		57		48		46		55	49		64	57		52		44		55		59		32		53			58	55			62
39			59	61			63	45		61	45	60		41	59	59		58		50		58		56	49		63	58		51		44		56		58		30		56			62	57			60
40			60	53			66	44		64	44	59		50	64	57		59		52		46		53	47		59	55		49		49		56		61		47		60			58	55			59
39			62	54			64	47		68	45	57		38	66	55		60		50		58		51	45		68	58		47		48		56		59		56		61			64	57			57
40			63	56			63	44		64	44	67		41	64	54		61		48		46		49	45		66	55		49		55		56		58		54		60			62	55			55
41			64	57			66	49		61	42	66		50	63	52		62		48		58		48	44		66	52		47		56		58		59		22		61			64	57			55
40			65	49			64	47		69	41	69		38	64	51		63		50		45		44	42		65	24		45		61		60		62		32		60			62	55			55
39			66	54			63	39		66	42	67		41	63	48		64		52		57		58	47		68	31		44		60		61		61		30		61			65	57			55
40			67	57			61	40		61	44	66		50	66	47		69		50		44		46	49		66	33		42		67		61		59		23		56			62	55			55
41			69	61			60	44		57	45	69		38	64	39		67		48		56		54	50		65	34		44		68		61		58		27		53			65	48			40
40			67	59			68	47		54	47	67		41	63	42		66		57		44		42	50		68	48		40		67		61		36		25		49			62	55			52
64			67	57			67	52		49	49	66		50	60	45		64		48		56		51	49		61	58		42		68		61		37		28		37			67	57			44
69			65	56			66	44		45	51	69		38	59	48		63		60		44		39	47		65	57		44		67		61		33		27		42			61	55			52
67			67	54			48	56		49	52	67		41	57	47		64		48		56		48	47		59	57		42		68		61		34		30		45			67	48			47
65			65	53			49	44		54	54	65		50	55	45		66		57		47		36	45		61	55		40		68		61		60		28		49			61	55			52
64			67	42			51	56		45	55	64		38	54	43		64		59		59		49	44		56	55		45		68		61		61		32		54			62	57			51
62			65	45			52	44		48	56	63		41	52	33		63		60		45		37	44		59	53		44				60		57		30		57			69	55			52
60			67	49			53	47		54	57	64		50	51	36		64		59		57		42	42		53	53		52				58		58		34		60			69	50			50
59			65	54			54	52		57	53	62		38	48	42		67		57		48		30	41		56	52		54				56		39		32		61			67	55			52
57			67	56			55	56		60	54	60		41	47	45		66		57		60		44	38		49	50		56				55		40		35		60			64	57			47
55			65	57			56	47		66	56	59		50	45	43		64		59		47		32	37		53	52		54				53		36		34		61			61	55			52
53			67	59			57	59		69	57	57		36	43	42		63		60		59		37	35		47	53		52				52		37		37		60			57	52			48
52			65	61			58	47		66	59	55		43	42	40		64		59		50		64	35		49	24		57				53		63		35		61			55	55			52
50			67	47			59	59		60	61	54		48	40	35		63		57		62		63	33		44	29		56				51		64		39		57			54	57			45
48			65	50			60	47		69	63	57		36	55	39		60		57		48		61	32		47	31		52				49		60		37		54			55	55			52
47			67	54			61	52		66	64	60		43	59	42		59		59		60		60	57		41	33		54				48		61		40		49			52	50			60
45			65	59			62	56		63	66	57		48	64	45		57		60		52		56	53		42	48		56				46		39		39		36			50	55			57
44			67	61			63	59		59	67	54		36	40	42		55		59		64		64	54		39	53		54				44		40		41		39			57	57			54
41			64	62			64	52		57	68	55		43	44	39		54		57		49		63	62		35	55		52				43		36		42		42			57	55			50
40			55	64			65	64		54	69	59		48	47	40		52		60		61		61	62		54	57		59				46		37		40		45			55	50			52
39			60	66			66	52		51	52	60		34	52	45		54		57		52		67	53		50	53		56				49		63		39		48			52	49			54
40			64	40			65	64		47	51	62		36	53	53		52		69		64		68	54		47	57		57				52		64		35		51			49	50			55
41			67	44			63	52		45	52	54		46	52	53		51		57		50		64	61		50	53		59				43		60		44		54			45	52			59
40			65	47			61	56		42	54	55		34	51	53		52		57		62		63	69		50	52		57				46		61		42		57			43	53			43
39			65	52			60	59		39	56	55		36	52	55		55		59		53		61	65		50	24		56				52		39		40		54			42	60			55
40			65	54			58	64		35	57	57		46	44	51		54		60		65		60	66		48	31		62				55		40		37		60			43	62			47
41			64	56			56	56		33	59	59		34	47	51		52		59		52		56	66		48	33		61				43		36		46		57			40	60			55
40			64	57			54	68		30	61	57		36	52	50		51		57		64		69	61		48	34		59				46		37		44		54			38	53			50
40			64	59			53	56		27	63	55		46	56	57		52		66		55		57	62		48	48		57				52		63		42		51			43	60			55
38			62	45			51	68		23	64	54		33	57	65		51		57		67		66	62		48	58		56				55		64		39		48			46	62			54
36			69	49			49	56		18	66	52		36	56	65		48		66		53		54	58		47	57		54				43		60		47		45			45	60			55
35			67	52			48	68		15	68	50		45	55	65		47		57		65		63	59		47	57		52				46		61		45		44			45	52			53
33			67	57			51	54		11	69	48		33	56	67		45		57		53		51	59		47	55		51				49		67		44		47			46	60			55
48			65	59			49	66		59	68	47		36	47	63		43		59		65		60	54		47	55		52				55		68		40		50			45	62			50
47			64	61			48	54		58	69	48		45	52	61		42		60		53		48	55		47	53		53				43		63		47		53			46	60			55
45			62	62			46	66		59	68	47		33	56	62		40		59		65		56	55		46	53		54				46		64		45		56			45	57			52
44			60	64			44	52		61	66	45		36	59	54		42		57		52		63	54		46	52		50				49		67		44		59			45	60			55
52			52	64			43	64		59	42	43		45	60	62		40		66		64		61	53		46	50		37				55		68		40		62			46	62			52
52			51	56			46	52		57	47	42		34	59	62		39		57		51		56	60		44	52		40				43		63		47		65			45	60			55
45			52	56			44	64		56	46	43		37	58	62		40		66		63		63	61		44	53		45				46		64		45		68			46	50			53
48			52	57			43	51		54	47	45		46	59	63		43		57		51		61	45		44	29		49				49		67		44		56			45	59			55
47			51	57			41	63		52	49	47		31	52	60		42		57		63		58	60		44	36		52				55		68		40		68			46	60			52
45			52	53			39	51		51	51	48		37	56	57		40		59		51		56	61		44	27		57				43		63		47		56			45	59			55
44			53	42			38	63		52	52	50		43	59	58		39		61		63		53	44		32	26		61				46		64		45		68			46	55			52
52			52	45			43	49		54	54	52		42	64	60		47		59		57		54	60		34	50		61				49		60		44		56			45	60			55
52			51	49			41	61		56	56	54		45	65	57		42		57		69		53	61		35	60		61				55		61		40		68			46	62			50
45			52	54			39	49		59	57	55		45	64	57		39		66		56		51	42		36	58		59				40		57		59		57			45	60			53
60			64	56			37	61		57	59	57		45	63	56		35		57		68		49	42		37	58		57				46		58		58		69			46	48			48
59			52	57			36	47		56	61	59		45	64	57		47		66		56		44	42		38	57		56				49		55		56		56			45	55			52
57			50	59			34	59		54	63	60		41	52	48		43		57		68		44	42		39	57		56				52		56		59		68			46	57			47
56			50	61			39	47		58	64	62		45	57	47		40		66		56		41	42		40	55		54				40		51		58		57			45	55			50
64			49	61			37	59		56	66	60		53	60	53		35		57		68		42	42		41	55		52				46		52		56		69			46	52			48
64			50	53			36	45		58	64	59		41	64	53		47		66		50		41	42		42	54		51				49		48		59		50			45	55			62
57			50	53			34	57		59	66	57		45	66	53		42		57		62		42	42		43	52		52				52		49		58		62			46	57			59
62			49	54			32	45		59	64	55		53	64	52		39		66		49		39	53		44	54		47				40		50		56		49			45	55			56
62			50	54			31	57		58	59	54		41	63	50		35		57		61		40	54		45	55		54				46		51		59		61			46	50			52
55			52	48			34	44		59	57	52		45	64	50		47		66		49		42	65		46	31		54				49		52		58		56			45	55			54
60			50	37			32	56		61	56	50		53	48	50		43		57		61		44	66		47	38		54				52		53		56		68			46	57			56
53			49	40			30	44		61	54	52		41	52	49		40		56		49		47			48	29		54				40		42		54		57			45	55			57
59			50	44			29	56		59	56	50		45	57	54		35		66		61		57			49	28		59				46		54		52		69			47	48			60
52			62	49			27	42		61	54	48		53	60	53		47		56		55		56			50	52		59				49		50		51		50			45	56			50
57			50	51			26	54		62	56	47		40	62	54		42		66		67		54			51	62		58				52		51		54		62			47	57			62
57			48	52			30	40		62	54	45		45	60	56		39		56		54		52			52	60		58				39		46		52		49			45	56			54
56			48	54			29	44		61	47	47		52	59	54		35		66		66		59			53	60		59				43		47		51		61			47	57			62
57			47	56			27	47		62	57	43		41	60	52		47		56		65		41			54	59		35				49		42		49		56			45	57			57
56			48	56			25	52		65	56	59		45	45	51		43		56		66		42			55	59		42				51		54		47		68			47	69			62
57			48	48			24	44		65	54	60		53	51	52		40		65		64		44			56	57		42				39		50		46		57			45	68			61
			47	48			22	56		64	52	60		43	54	54		47		56		62		45			57	57		42				43		51		49		69			47	67			62
			48	49			20	44		65	54	60		45	57	52		47		65		61		49			58	56		42				49		46		47		50			45	65			60
			50	49			22	56		66	52	64		55	59	50		49		56		59		59			59	54		47				51		47		46		62			47	64			62
			48	43			20	44		66	54	67		43	57	49		51		65		57		57			60	56		47				39		44		47		49			45	62			57
			47	43			18	47		65	52	49		45	56	50		52		56		56		56			61	59		45				43		56		51		61			47	61			62
			48	44			17	52		66	61	46		55	57	52		54		46		54		54			62	57		45				49		51		52		56			45	62			59
			60	46			15	56		63	59	61		43	42	50		56		49		52		61			63	57		45				51		52		54		68			47	58			62
			48	48			13	47		64	57	62		45	47	49		54		61		50		45			64	55		45				39		48		56		57			45	57			55
			60	48			15	59		61	56	62		55	51	52		52		60		49		57			65	55		50				43		49		58		69			45	55			62
			48	48			17	47		59	54	62		43	54	57		57		63		47		61			66	54		50				49		44		59		50			57	53			65
			60	48			18	59		59	52	65		45	55	57		47		61		45		62			65	52		49				51		56		61		62			45	52			62
			48	49			20	47		58	51	69		55	54	56		49		46		40		64			63	54		49				39		51		63		49			45	50			59
			60	52			22	52		59	52	65		43	53	52		51		47		40		66			62	57		49				43		52		64		61			57	55			55
			48	51			24	56		61	51	62		45	54	59		52		61		45		42			61	55		49				49		48		65		47			45	67			57
			61	49			25	59		59	49	61		55	47	62		54		60		40		68			60	55		54				51		49		66		59			45	66			59
			49	48			27	52		57	51	64		43	52	62		56		63		40		61			59	54		49				39		49		68		45			57	65			60
			62	46			29	64		56	47	57		45	55	61		54		61		40		66			58	54		54				43		64		65		57			45	64			64
			60	44			30	52		54	52	61		55	48	49		52		47		45		51			57	52		54				49		63		66		44			57	62			67
			59	46			32	64		52	54	62		41	54	50		47		46		40		56			56	52		59				51		61		51		56			45	60			65
			47	48			34	52		51	52	65		45	57	52		47		49		47		54			55	51		54				51		59		52		42			57	59			67
			57	49			36	56		52	51	57		53	47	54		49		54		47		53			54	52		59				51		58		54		54			45	60			64
			45	51			37	59		54	52	62		41	52	56		51		53		47		48			53	50		54				53		56		56		40			45	54			67
			56	48			39	64		56	47	61		45	55	57		52		54		47		49			52	50		60				54		54		58		52			57	55			64
			40	49			41	56		59	54	64		53	45	59		54		58		47		61			51	50		59				55		52		59		38			45	51			67
			44	52			42	68		57	56	57		41	51	61		56		56		47		59			50	52		58				56		54		61		50			45	52			62
			47	51			44	56		56	54	61		45	54	62		54		58		49		56			49	50		57				44		52		63		37			57	53			65
			52	49			46	68		54	53	62		53	40	64		52		59		47		61			48	50		55				46		51		64		49			45	54			60
			47	48			48	56		58	54	65		41	43	66		61		61		49		59			47	50		57				47		59		65		35			57	55			64
			44	46			49	68		56	47	57		45	47	68		61		61		45		58			46	55		54				48		59		66		47			57	54			59
			51	44			51	54		58	59	62		53	52	69		59		59		40		56			45	55		55				49		49		64		33			69	56			62
			48	49			53	66		59	57	61		40	54	68		57		59		40		54			44	55		52				56		56		61		45			45	57			60
			45	54			54	54		59	56	63		45	52	40		56		63		45		53			43	55		52				58		56		59		32			57	59			48
			52	54			56	66		58	54	64		52	51	42		54		61		40		54			42	55		51				59		47		53		44			57	60			52
			47	53			58	52		59	52	57		41	52	44		52		59		40		51			41	55		52				60		54		54		30			69	55			45
			44	51			60	64		61	51	60		45	52	45		51		59		40		56			39	55		54				61		54		56		42			57	54			53
			40	49			61	51		61	52	61		53	57	47		49		58		45		54			37	43		55				61		40		53		28			59	55			47
			47	48			63	63		59	54	52		42	60	49		47		56		40		53			35	48		54				60		46		54		40			61	57			50
			44	48			65	49		61	52	56		45	64	50		47		59		47		49			34	43		55				61		47		65		26			62	55			44
			47	49			66	61		62	51	57		54	66	52		59		56		47		48			32	56		57				60		54		66		38			64	54			52
			44	51			68	49		62	52	49		42	64	54		57		56		47		49			30	44		59				61		54		64		25			66	55			45
			48	53			48	61		61	47	51		45	63	56		56		54		47		51			29	52		59				61		54		61		37			64	54			48
			45	54			48	47		62	54	52		54	64	57		56		53		47		49			34	44		59				60		54		59		23			62	53			42
			40	53			48	59		65	56	45		42	48	59		54		56		47		48			37	57		57				58		54		52		35			61	52			50
			44	58			49	47		65	54	49		45	52	60		52		53		49		49			42	45		59				56		56		49		33			59	55			47
			47	48			53	59		64	53	52		54	57	59		51		54		47		39			46	52		60				55		54		47		32			57	57			59
			52	61			51	45		65	54	57		42	60	57		48		49		49		51			49	45		54				53		54		64		40			56	55			59
			47	56			51	57		66	47	49		45	62	55		47		50		45		50			42	59		55				51		54		61		33			54	57			55
			44	44			54	45		66	56	52		54	60	59		47		62		64		51			41	47		57				49		54		59		40			52	55			60
			51	42			53	57		65	57	45		42	59	57		59		61		64		41			37	52		59				48		54		52		38			50	57			52
			48	41			53	44		66	56	52		45	60	54		57		64		64		53			41	47		52				51		54		49		40			49	55			57
			45	39			56	56		63	55	49		54	45	55		55		62		64		52			44	60		52				43		56		47		37			47	57			54
			52	37			54	44		64	56	50		42	51	59		55		50		64		53			47	48		54				51		54				40			45	55			59
			47	61			54	56		61	52	52		45	54	64		54		50		64		42			49	52		55				44		59				32			44	57			51
			44	58			55	42		59	61	54		54	57	64		52		62		64		54			53	48		55				49		59				40			47	55			55
			40	46			56	54		51	59	45		43	59	63		51		61		64		53			49	61		57				48		59				33			45	57			52
			47	44			54	42		49	57	49		50	57	59		48		64		64		54			54	49		54				46		61				40			49	55			57
			44	42			53	54		51	56	52		55	56	66		47		62		64		44			42	52		54				44		59				38			47	57			49
			47	41			51	40		52	54	57		43	57	69		49		62		64		56			46	49		55				43		59				40			50	55			53
			44	39			37	52		52	52	49		50	45	69		51		61		64		55			49	62		52				41		59				37			49	57			62
			48	66			39	51		51	58	52		55	48	67		52		64		64		56			54	50		51				39		59				40			52	55			50
			45	63			37	63		52	59	45		45	53	43		52		62		64		46			58	57		52				37		59				32			50	57			53
			47	60			36	61		49	58	52		50	54	47		51		62		64		58			61	50		54				36		59				40			54	55			47
			44	56			37	63		49	56	49		57	55	52		52		61		64		57			54	64		55				37		61				33			52	57			55
			52	54			39	64		47	58	50		46	54	47		57		64		64		58			53	52		56				39		59				40			55	55			48
			47	51			41	64		49	54	52		50	53	52		57		62		64		48			49	57		57				41		61				38			54	57			52
			44	48			43	63		50	59	54		58	54	55		55		62		64		60			53	52		59				43		59				40			57	55			45
			53	44			44	61		50	61	46		46	45	52		52		61		64		59			56	65		60				44		57				37			56	57			53
			52	37			46	59		49	59	49		50	48	55		51		64		64		60			59	53		59				46		56				40			59	55			47
			53	41			48	57		50	58	46		58	53	59		52		62		64		49			61	57		62				48		56				29			57	57			50
			53	44			49	57		58	59	47		49	54	55		60		50		64		61			65	53		60				49		54				41			55	55			44
			52	49			51	56		57	54	49		55	55	59		60		49		64		60			61	66		59				51		52				30			54	57			52
			53	51			53	56		55	61	50		61	54	64		59		52		64		61			66	54		57				53		52				42			52	55			48
			53	53			55	54		53	63	42		50	53	64		64		57		64		63			61	57		55				55		51				32			50	57			60
			52	54			56	66		52	61	45		54	54	63		63		56		64		61			58	54		54				56		59				44			49	55			60
			53	56			58	64		50	60	42		62	45	35		64		57		64		60			54	67		59				58		59				33			50	57			57
			52	58			60	66		69	61	43		48	48	39		69		61		64		61			49	55		58				60		58				45			51	55			62
			53	60			61	68		67	54	45		51	53	42		69		59		64		51			54	62		60				61		56				34			52	57			54
			52	61			63	68		65	66	47		60	54	39		69		61		64		63			49	55		59				63		56				46			46	55			59
			53	56			65	66		64	64	39		46	55	42		69		62		64		62			46	63		57				65		54				35			58	57			55
			52	54			67	64		62	63	42		50	54	47		67		64		64		63			42	51		55				62		63				47			49	55			60
			53	53			68	63		60	61	39		58	53	42		66		64		64		53			37	55		54				61		63				37			61	57			52
			52	44			68	61		67	59	40		45	54	47		64		62		64		65			34	51		52				62		61				49			47	55			57
			53	46			68	59		66	58	42		48	45	51		63		62		64		64			37	52		55				63		59				38			59	57			54
			47	48			46	57		64	59	43		57	48	47		64		66		64		65			30	55		54				63		59				50			45	55			59
			44	49			46	57		63	61	38		43	53	51		66		64		66		54			25	52		57				56		58				40			57	57			51
			52	44			46	56		61	59	42		46	54	54		64		62		68		66			22	64		55						56				52			43	55			55
			47	49			48	56		59	58	45		55	55	55		63		62		69		65			25	52		54						56				42			55	50			64
			44	53			49	54		55	59	43		42	54	64		60		61		64		66			18	55		53						54				54			42	49			53
			53	56			48	59		54	54	40		45	53	32		59		59		64		56				52		55						59				40			54	50			62
			47	54			46	58		52	66	37		54	54	33		57		62		64		68				45		54						61				52			40	52			53
			44	53			48	56		35	68	38		43	45	34		55		59		64		67				48		52						63				38			52	53			62
			52	51			51	54		35	66	49		46	48	35		57		59		64		68				45		64						61				50			37	60			52
			47	49			49	52		34	65	69		55	53	33		59		57		64		58				54		66						59				37			49	62			60
			44	51			46	51		35	66	49		34	54	31		57		56		64		68				45		68						59				49			38	60			50
			53	48			43	49		36	58	50		38	55	35		55		59		69		67				48		66						58				35			50	62			59
			47	44			46	47		35	59	52		46	54	40		54		56		68		68				45		64						56				47			39	60			55
			44	49			44	47		59	61	54		34	53	35		52		57		66		60				55		69						58				33			51	62			59
			52	51			56	46		58	59	49		38	54	40		50		45		64		68				55		64						59				45			40	60			62
			47	48			55	44		59	58	69		46	45	43		48		49		62		67				55		66						58				32			52	62			59
			44	44			56	42		35	59	49		34	48	47		47		52		61		68				55		68						56				44			53	60			55
			53	49			58	40		34	54	50		38	53	43		45		57		59		61				55		66						56				30			54	62			55
			47	51			56	39		35	66	52		46	54	47		43		61		64		56				43		64						54				42			45	60			59
			44	48			51	37		36	68	54		33	55	52		42		64		57		58				48		69						59				28			57	62			62
			52	44			53	35		35	66	46		38	54	55		45		69		56		51				43		64						61				40			47	60			59
			47	47			54	54		59	65	49		45	53	59		48		69		54		56				56		66						63				32			59	62			55
			44	49			53	56		61	66	46		34	54	64		54		69		52		50				44		68						61				44			42	60			62
			45	46			51	58		59	58	47		38	45	40		39		68		50		54				52		66						59				45			54	62			65
			57	42			51	59		35	59	49		46	48	32		42		44		49		48				44		64						59				40			45	60			59
			56	47			50	61		34	61	50		36	53	33		45		47		47		49				57		69						58				41			57	62			67
			57	49			51	62		35	59	42		38	54	40		51		50		52		45				45		64						59				40			43	60			62
			64	46			53	54		36	58	45		48	55	34		51		56		45		46				52		64						61				40			55	62			65
			64	42			51	54		35	59	42		36	54	40		63		59		31		39				45		63						59				40			45	60			59
			64	47			46	53		59	61	43		38	53	35		51		62		36		44				59		64						58				49			57	62			67
			57	49			48	53		60	63	45		48	54	40		63		61		36		38				47		52						58				45			40	60			62
			56	46			49	53		59	64	47		36	57	39		52		59		36		42				52		54						56				50			52	57			65
			57	49			37	53		59	63	39		38	55	40		64		57		35		36				47		56						58				48			43	55			59
			64	54			39	52		60	62	42		48	55	35		52		45		36		37				60		54						59				46			55	57			67
			64	56			37	58		59	63	39		36	54	40		64		48		38		24				48		52						58				45			42	55			62
			64	53			36	61		59	64	40		38	54	36		57		40		40		22				52		57						56				46			54	57			65
			55	49			37	58		60	66	42		48	57	40		60		44		40		20				48		52						56				44			47	55			59
			55	54			39	64		59	68	43		36	55	39		66		45		40		68				61		54						54				45			59	57			67
			55	56			41	61		59	66	38		38	52	40		69		48		39		65				49		56						53				47			42	55			62
			60	53			42	58		58	65	42		48	52	34		54		40		40		63				52		54						54				45			54	57			65
			55	49			44	52		59	66	45		36	50	40		57		44		41		61				49		52						56				47			45	55			59
			55	54			46	51		60	68	40		38	51	35		63		45		43		25				62		57						58				44			57	57			67
			55	56			48	60		59	69	43		48	52	40		66		48		43		24				50		40						59				45			43	55			62
			60	53			49	59		59	66	49		34	48	39		64		40		43		22				57		42						60				46			55	48			65
			55	44			51	57		58	63	50		38	48	40		59		44		42		20				50		44						61				45			45	43			59
			56	48			53	55		59	59	54		46	47	32		59		45		43		56				64		42						62				46			57	43			67
			57	49			54	54		60	57	52		34	50	40		59		48		45		61				52		40						63				44			40	43			62
			59	51			56	52		59	54	50		38	43	33		59		40		47		63				57		45						64				45			52	43			65
			60	53			58	51		59	52	47		46	43	40		59		44		47		65				52		40						65				47			43	43			59
			63	54			60	54		58	51	55		34	42	36		59		45		47		25				65		42						66				49			55	52			67
			64	56			61	52		59	52	54		38	45	40		39		48		43		24				53		43						66				50			42	50			62
			52	60			63	50		60	54	52		46	43	34		39		40		45		22				57		42						66				52			54	48			65
			52	61			65	49		59	56	49		34	45	40		40		44		47		20				53		40						66				54			43	48			59
			52	63			66	59		59	57	61		38	57	35		42		45		48		56				66		46						66				56			55	47			67
			57	65			68	57		58	59	62		46	55	47		43		47		48		53				54		40						65				57			45	47			62
			65	66			68	61		59	61	64		33	55	55		42		48		48		51				57		42						66				59			57	48			65
			64	68			68	63		61	63	66		38	54	52		40		45		43		49				54		43						65				61			46	50			59
			62	66			48	65		59	64	69		45	55	58		59		47		52		25				67		42						66				62			58	50			67
			62	65			48	66		57	66	68		34	54	46		60		50		52		23				55		40						64				61			47	50			62
			60	63			49	68		56	68	66		38	57	55		59		43		52		22				62		47						64				59			59	52			65
			59	61			51	69		54	69	68		46	55	52		58		46		48		20				55		40						63				57			49	48			59
			57	44			53	61		52	68	69		36	52	59		59		47		55		37				63		42						63				56			61	52			67
			52	48			54	61		51	69	54		43	49	47		59		50		55		35				51		43						61				54			50	51			62
			52	49			56	60		52	68	54		48	50	55		60		43		55		34				55		42						61				52			62	53			65
			52	51			58	60		54	66	54		36	52	52		59		46		57		32				51		40						59				50			50	52			59
			53	53			49	60		56	68	52		43	51	61		58		47		55		49				60		49						59				49			52	50			67
			52	54			53	60		57	67	52		48	54	49		59		50		54		47				64		40						58				47			53	48			64
			50	56			51	59		54	68	50		36	52	55		39		43		55		46				60		42						58				45			54	48			60
			52	60			51	61		52	66	50		43	48	52		40		46		55		44				69		43						56				44			50	47			59
			57	61			49	65		56	64	49		48	47	59		42		47		55		61				60		42						56				43			49	47			57
			65	63			58	61		54	64	47		36	48	55		43		50		57		59				64		40						54				44			50	46			55
			64	65			56	68		56	69	47		43	47	55		42		43		55		58				60		51						51				40			51	47			53
			62	66			54	65		57	68	55		48	50	52		40		46		53		56				57		39						52				45			52	48			52
			62	68			53	61		57	66	55		36	48	52		45		47		60		61				60		40						64				56			53	50			50
			60	66			51	59		56	64	55		43	45	47		43		50		60		59				57		42						63				55			54	49			48
			59	65			49	58		57	63	54		48	43	47		51		43		60		57				66		40						64				56			55	50			47
			57	63			48	67		63	61	54		36	47	43		52		46		55		56				57		39						63				52			56	49			45
			65	61			49	66		63	59	52		43	45	43		57		47		64		49				60		52						64				57			57	50			43
			64	60			51	64		61	57	52		48	43	40		55		50		64		47				57		40						63				68			58	52			41
			62	58			49	62		63	56	50		39	35	40		63		43		64		45				59		42						63				69			59	48			40
			62	56			48	61		64	54	49		43	38	35		64		46		60		44				67		43						61				40			60	49			38
			60	55			56	59		64	52	49		51	43	35		46		47		67		37				66		42						61				39			61	50			36
			59	53			54	57		63	51	61		39	47	31		45		50		67		35				67		40						59				40			62	52			64
			57	51			53	61		64	49	62		43	50	31		53		43		67		33				69		54						59				37			50	48			62
			55	49			51	59		58	48	64		51	55	28		52		46		69		32				67		42						58				45			54	49			60
			53	48			49	57		58	49	66		39	59	39		57		47		67		25				66		43						58				40			52	50			59
			52	48			48	56		57	46	62		43	57	40		58		50		65		23				64		45						56				39			50	52			57
			51	49			49	66		58	47	62		51	55	47		65		43		64		21				63		43						56				40			54	48			55
			52	43			51	64		59	57	62		42	54	47		64		47		64		20				64		42						54				37			52	48			53
			52	44			53	61		59	54	61		48	55	48		67		48		64		42				66		51						54				45			54	48			52
			51	36			51	59		58	51	61		54	57	47		65		52		65		41				64		39						52				40			55	48			50
			52	44			49	57		59	59	59		42	59	51		64		43		64		39				62		40						51				39			47				48
			56	45			61	56		56	56	59		48	61	51		62		47		62		37				60		42						56				40			49				47
			56	44			60	54		57	52	59		54	64	54		60		49		61		41				59		40						54				37			50				45
			56	51			58	52		54	59	57		42	62	52		58		52		61		42				57		39						52				45			45				43
			52	48			56	51		52	56	57		48	35	47		36		45		61		45				56		52						51				47			54				41
			51	44			54	49		40	52	55		54	38	47		38		49		62		49				57		59						56				49			52				40
			52	45			53	48		39	57	55		43	43	48		40		50		64		53				59		57						54				50			52				38
			59	44			51	49		40	54	55		46	47	47		41		57		65		54				57		55						52				52			54				36
			59	51			54	51		41	51	54		55	50	39		43		45		65		56				55		54						51				54			50				67
			59	48			58	48		40	59	54		43	55	39		45		49		65		57				54		52						56				55			50				65
			62	44			56	49		56	56	52		46	59	42		43		51		67		59				52		54						54				54			52				64
			62	45			54	58		57	52	52		55	57	40		41		45		65		61				50		57						53				52			50				62
			62	44			53	59		56	59	52		45	55	39		46		57		64		62				49		55						54				54			49				60
			62	52			51	59		40	56	50		50	54	39		36		51		62		57				50		54						63				55			59				59
			62	49			49	57		39	52	50		57	55	40		38		52		62		59				52		52						68				54			57				57
			62	48			48	55		40	57	50		46	57	59		40		69		62		55				48		51						66				52			57				55
			62	51			49	54		41	54	49		50	59	52		41		69		64		57				47		52						64				50			59				53
			62	54			51	52		40	51	49		58	61			43		68		62		54				67		59						63				49			55				52
			60	56			49	50		64	59	49		46	62			45		63		60		55				66		57						68				50			55				50
			59	57			48	49		63	56	47		50	69			43		64		59		52				67		55						66				52			57				48
			57	56			46	47		64	51	47		58	67			41		69		59		54				69		54						64				50			55				47
			56	59			44	46		40	52	47		49	67			36		69		59		50				67		52						63				49			54				45
			53	58			42	47		39	56	45		58	66			36		68		60		52				66		54						59				47			54				43
			52	56			41	49		40	48	45		61	69			38		66		62		47				64		57						59				46			62				41
			50	54			49	46		41	49	45		50	67			40		64		60		49				63		55						59				44			66				40
			48	52			44	47		40	52	43		58	64			41		63		60		45				64		54						59				42			54				38
			47	51			53	65		68	44	43		62	61			43		64		60		50				66		52						59				46			62				36
			45	49			49	64		69	45	43		50	62			45		63		59		45				64		51						56				42			66				60
			44	61			56	66		68	49	43		58	63			43		64		60		47				62		52						58				47			54				57
			41	60			53	65		68	41	43		62	64			41		63		57		43				60		59						56				45			62				62
			40	61			61	63		69	42	43		50	60			40		64		63		45				59		57						55				43			66				54
			38	64			56	61		68	45	43		58	59			40		51		64		42				57		55						56				42			54				58
			36	61			65	59		68	44	43		62	62			34		52		64		43				56		54						58				43			62				55
			35	61			61	58		69	42	43		54	60			37		54		64		40				57		52						59				41			66				60
			33	63			68	56		68	44	43		60	57			40		52		63		42				59		53						58				42			66				52
			32	61			66	54		64	45	43		66	55			43		51		64		38				57		69						56				58			64				57
			45	60			65	53		52	47	44		54	59			37		52		67		40				55		67						58				54			62				53
			48	59			63	54		61	46	40		60	57			35		54		58		35				54		65						56				59			62				59
			41	59			61	56		49	47	39		66	55			40		52		59		37				52		64						55				57			61				50
			45	64			60	53		58	35	45		54	38			43		51		58		33				50		62						56				55			59				55
			48	63			61	54		46	37	44		60	38			47		52		58		38				49		60						58				54			57				49
			40	64			63	54		46	39	47		66	38			43		53		58		42				50		59						59				55			55				53
			45	68			61	53		47	40	58		55	55			40		54		56		38				52		57						58				53			54				50
			48	64			60	51		51	44	59		58	54			35		54		58		42				50		55						59				54			52				53
			39	64			67	49		52	47	61		67	55			31		50		54		38				55		53						61				56			53				50
			45	66			68	47		46	52	59		46	56			28		47		59		42				43		52						59				54			54				56
			48	64			66	46		47	54	57		45	57			27		49		59		38				47		50						58				56			54				47
			40	63			65	44		44	56	56		43	57			30		54		59		42				48		48						59				53			52				50
			45	62			63	42		45	57	54		42	57			45		50		58		38				50		47						61				54			50				47
			48	62			61	41		42	54	52		43	56			47		47		59		42				52		45						62				55			49				53
			41	55			60	42		40	51	51		45	57			48		49		62		38				54		43						61				54			47				44
			45	54			61	44		45	59	52		38	57			64		50		53		42				55		41						59				55			46				47
			48	55			63	41		44	55	54		46	57			63		47		54		38				55		40						61				53			45				44
			40	59			65	42		51	52	56		45	56			64		49		53		42				59		38						59				54			43				50
			45	55			63	41		52	59	58		43	57			69		64		53		38				60		36						58				55			42				41
			48	55			61	42		57	55	59		42	59			69		60		53		42				62		35						59				54			40				48
			39	57			65	44		56	52	61		43	57			68		52		51		38				64		33						61				52			38				43
			45	55			63	46		63	57	59		45	56			40		65		53		42				66		31						62				50			30				52
			48	54			61	44		64	54	57		38	55			42		62		49		38				67		29						61				49			33				40
			40	54			60	46			51	56		43	55			44		52		54		42				55		36						59				47			38				48
			45	54			58	47			59	54		47	55			45		62		54		38				67		38						61				46			42				45
			48	57			56	49			55	52		50	54			47		59		54		42				55		40						59				61			45				50
			53	56			55	48			52	51		47	55			48		52		53		38				67		41						58				60			50				42
			48	56			56	49			59	52		43	57			64		59		54		42				55		38						59				61			54				46
			45	59			58	51			55	52		47	55			63		56		57		38				66		40						61				58			45				43
			52	58			60	54			52	54		50	54			64		52		48		42				42		36						63				64			50				48
			48	58			61	52			60	56		55	48			69		60		49		38				47		48						61				63			54				40
			45	61			60	51			57	57		59	47			69		57		48		42				47		50						59				64			57				45
			51	60			58	49			54	55		57	42			68		52		49		38				49		52						58				61			50				41
			48	60			56	47			62	54		54	43			52		65		48		42				50		53						56				67			54				47
			45	45			55	42			59	55		55	45			51		62		49		38				50		50						54				66			57				38
			52	44			53	41			55	54		59	43			52		52		61		42				49		52						52				64			62				43
			48	42			51	42			62	52		50	42			57		62		60		57				52		48						51				62			61				37
			45	40			49	47			59	50		52	38			57		59		61		58				52		52						49				61			67				41
			53	39			48	42			55	54		55	43			56		52		60		52				54		58						47				62			64				38
			48	61			46	51			60	52		50	45			40		59		61		64				55		52						51				64			61				41
			45	60			44	42			57	50		48	47			39		56		60		62				55		59						49				62			57				38
			52	45			43	54			54	49		50	45			40		52		61		61				54		67						47				61			64				44
			48	44			44	51			62	52		47	43			45		60		60		59				52		66						49				59			61				35
			45	42			60	47			59	50		45	50			45		57		61		58				52		64						51				58			57				38
			51	40			61	46			54	50		48	60			44		52		60		55				54		69						52				59			55				35
			48	39			60	42			55	50		47	59			16		62		61		54				55		67						54				61			61				41
			45	61			58	41			59	50		45	50			16		59		60		52				55		66						52				59			57				32
			52	60			56	42			51	49		50	54			16		57		61		50				56		64						51				58			55				35
			48	61			56	46			52	50		47	55			16		45		60		38				49		63						49				55			52				32
			45	60			65	42			55	54		43	57					44		61		42				47		60						47				54			57				38
			57	61			66	49			47	54		47	55					47		61		38				46		59						46				52			55				29
			48	60			65	42			48	54		50	54					45		61		42				43		57						44				51			52				36
			45	56			63	52			52	54		55	50					49		61		38				44		55						42				52			50				31
			57	49			61	49			44	53		59	55					50		61		42				49		54						40				51			30				40
			50	61			60	46			45	54		57	57					56		61		38				47		52						39				60			33				28
			48	49			61	47			64	57		54	59					57		61		42				55		51						37				59			38				41
			55	44			60	42			56	57		55	57					61		61		38				56		52						35				57			42				38
			50	56			58	41			57	57		57	55					62		61		42				61								39				55			45				44
			46	44			56	42			60	57		55	56					64		63		38				59								37				54			50				35
			55	41			56	47			53	56		52	45					64		65		42				67								35				52			54				38
			52	53			68	42			54	57		54	57					69		66		38				68								30				51			45				35
			45	41			67	51			57	62		67	47					68		68		42				56								39				54			50				41
			53	44			68	47			49	62		64	48					64		65		38				56								30				53			54				32
			50	32			66	54			50	62		66	47					64		66		42				58								40				54			57				35
			45	44			65	51			54	62		69	45					69		68		38				59								30				51			50				32
			53	32			63	59			46	61		57	52					66		61		42				59								41				57			54				38
			50	37			61	54			47	62		67	48					65		61		38				58								30				56			57				29
			44	49			60	63			66	50		64	57					68		61		42				58								42				57			62				36
			52	37			61	61			58	52		66	52					66		61		38				59								39				54			61				31
			48	41			60	59			59	50		69	60					62		61		42				61								44				60			67				40
			45	53			58	58			62	49		57	45					61		61		38				61								42				59			64				28
			50	41			56	56			54	50		67	47					64		61		42				47								40				57			61				41
			47	44			56	54			55	49		64	48					62		61		38				46								40				55			57				38
			40	56			61	53			59	50		66	47					59		61		42				53								42				54			64				44
			48	44			59	51			51	51		69	45					58		63		38				54								40				55			61				35
			45	49			58	49			52	52		57	54					61		65		42				59								39				57			57				38
			40	61			58	47			55	53		67	48					59		66		38				58								37				55			55				35
			47	49			61	46			47	54		64	57					54		68		42				65								37				54			61				41
			41	53			61	44			48	55		66	54					53		65		59				66								40				52			57				32
			38	65			59	42			52	56		69	60					56		66		60				58								39				51			55				35
			45	53			57	41			44	57		67	54					54		68		57				58								37				52			52				32
			42	56			60	42			45	58		66	55					47		61		69				59								37				54			57				38
			36	68			58	44			48	59		64	57					49		61		67				61								40				52			55				29
			45	56			56	42			41	60		62	55					50		63		66				61								39				51			52				36
			40	67			55	40			42	61		61	54					52		64		64				59								39				48			50				31
			36	68			55	39			45	62		62	60					54		66		62				59								40				47			30				40
			45	61			58	37			38	63		66	57					52		63		60				61								42				45			33				28
			40	53			58	35			39	64		57	66					50		64		59				62								44				44			38				31
			36	54			56	54			42	65		64	60					49		66		57				50								37				45			42				28
			44	56			53	53			34	66		55	69					47		59		59				62								39				44			45				36
			40	58			56	54			35	67		62	67					45		59		18				50								40				53			50				24
			35	60			54	59			39	68		57	66					59		61		19				62								37				52			54				28
			44	61			53	54			30	69		55	67					61		62		22				50								35				50			45				24
			40	60			51	63			31	66		54	63					63		64		23				62								42				48			50				31
			35	58			58	54			35	67		52	64					64		61		25				50								54				47			54				19
			45	56			49	64			27	61		50	59					66		62		26				62								50				45			57				24
			48	54			53	61			28	38		49	60					64		64		30				50								51				44			50				19
			52	53			51	58			31	50		50	57					63		57		31				62								47				59			54				28
			57	51			49	54			23	38		54	62					64		57		34				50								59				58			57				16
			52	49			44	53			24	50		45	58					66		59		35				62								51				59			62				12
			48	48			49	54			28	38		52	59					68		61		33				50								52				56			30
			57	44			53	58			22	50		43	55					69		62		31				62								52				62			33
			50	48			56	54			23	38		50	60					64		62		30				50								64				61			38
			48	49			61	61			27	50		45	56					64		62		29				62								63				62			42
			55	51			65	54			30	37		42	57					61		62		59				50								61				59			45
			50	53			68	63			35	49		38	54					69		62		29				62								59				65			50
			46	54			68	59			37	38		33	55					69		62		30				50								58				64			54
			55	56			68	58			39	50		30	59					66		62		29				62								56				65			45
			52	60			48	59			40	42		26	60					27		62		27				50								54				64			50
			45	61			48	63			35	54		50	64					27		62		29				62								52				65			54
			53	63			48	59			42	42		47	57					28		62		30				50								50				62			57
			50	65			48	66			43	54		43	59					21		62		57				62								51				59			50
			45	66			49	63			35	42		47	62					52		62		30				50								47				56			54
			53	68			50	69			46	54		50	62					64		62		32				62								54				62			57
			50	66			51	66			47	42		55	62					52		64		30				50								50				59			62
			44	65			52	63			45	54		59	61					64		66		29				62								51				56			31
			52	63			53	59			43	41		57	62					49		64		30				50								47				53			35
			48	61			53	57			40	53		54	60					61		62		26				62								59				59			38
			45	60			54	54			39	42		55	59					57		61		66				50								51				56			43
			50	58			56	51			42	54		59	57					69		59		26				62								52				53			47
			47	56			55	45			47	45		50	55					57		57		28				49								52				50			50
			40	54			56	44			49	57		52	54					69		56		26				61								68				56			55
			48	53			58	47			51	45		55	55					54		57		25				49								66				53			47
			45	51			56	52			52	57		50	56					66		59		26				61								64				50			50
			40	49			54	56			47	45		48	57					27		57		25				49								63				47			55
			47	48			53	47			54	57		50	50					27		56		12				61								61				57			59
			41	46			51	59			55	45		47	56					28		54		13				49								59				56			50
			38	44			37	47			47	57		45	64					21		52		16				61								58				57			55
			45	42			39	59			58	44		48	64					63		50		17				49								56				52			59
			42	41			44	47			59	56		47	63					63		49		19				61								54				60			62
			36	39			49	52			57	45		45	64					64		64		20				49								52				59			30
			45	37			53	56			55	57		50	54					69		62		24				61								51				60			33
			40	36			56	59			52	50		47	62					51		61		25				49								49				57			36
			36	37			61	52			51	62		43	62					51		59		48				61								47				64			38
			45	42			65	64			34	50		47	61					52		57		49				49								46				63			42
			40	41			68	52			35	62		50	62					57		56		53				61								44				64			45
			36	39			68	64			37	50		55	62					52		57		54				49								42				60			48
			44	37			68	52			39	62		59	61					45		56		56				61								41				69			50
			40	42			50	56			40	50		57	62					61		54		57				49								42				64			54
			35	41			50	59			42	62		54	60					56		52		60				61								41				60			57
			44	39			59	64			44	49		55	59					49		50		61				49								42				57			60
			40	37			56	56			46	61		57	57					54		49		24				61								44				64			64
			35	37			50	68			47	50		55	55					56		47		25				49								40				60			62
			45	37			49	56			49	62		52	55					57		45		28				61								39				57			60
			60	37			52	68			51	38		54	54					56		44		29				49								55				52			59
			60	32			57	56			39	40		67	52					54		45		31				61								56				60			57
			59	29			52	68			37	38		64	50					61		47		32				49								52				57			55
			57				61	64			39	37		66	50					63		45		36				61								51				52			54
			55				57	59			40	38		69	52					65		44		48				49								67				48			55
			53				52	56			42	37		57	54					63		40		49				61								68				57			56
			52				49	52			44	38		67	55					61		42		53				49								64				52			57
			57				50	47			46	39		64	57					66		44		54				61								64				48			63
			57				59	44			47	40		66	59					65		45		56				48								63				45			66
			55				56	46			49	41		69	60					66		40		57				60								64				57			64
			53				52	49			51	42		57	62					68		45		60				48								66				56			62
			52				50	54			52	43		67	61					66		40		61				60								64				57			60
			50				49	58			54	44		64	62					69		45		25				48								63				54			59
			48				52	49			47	45		66	61					66		40		66				60												63			57
			64				57	61			46	46		69	62					65		47		27				48												62			54
			64				56	49			47	47		57	64					66		40		68				60												63			55
			62				57	61			49	48		67	62					68		49		29				48												57			56
			60				52	49			51	49		64	60					66		45		56				60												66			57
			59				61	54			52	50		66	59					65		45		17				48												65			58
			57				60	58			54	51		69	57					65		40		59				60												66			59
			52				61	61			56	52		67	55					66		49		47				48												63			59
			52				57	54			57	53		66	55					68		49		42				60												69			60
			52				64	66			59	54		64	54					66		49		41				48												66			59
			52				63	54			61	55		62	52					65		45		39				60												63			57
			52				64	66			63	56		61	50					65		52		37				48												57			55
			52				61	54			64	57		62	49					68		52		41				60												66			54
			45				57	58			69	58		66	50					66		52		42				48												63			52
			60				52	61			68	59		57	52					65		54		46				60												57			51
			60				50	66			69	60		64	54					62		52		49				48												54			52
			59				59	49			68	61		55	55					61		50		53				60												63			53
			57				50	61			66	62		62	57					59		49		54				48												57			54
			55				50	49			68	63		57	59					66		52		56				60												54			59
			53				59	61			67	64		55	60					61		47		58				48												51			60
			52				50	49			68	65		54	61					54		53		59				60												57			59
			57				51	61			66	64		52	62					61		46		61				47												54			57
			57				58	58			64	65		50	61					56		54		54				59												51			55
			55				57	54			64	64		49	62					49		49		53				47												45			54
			53				58	49			69	65		50	61					45		52		51				59												55			52
			52				56	46			67	64		54	62					57		50		49				45												54			55
			50				54	42			68	65		45	64					48		66		61				57												55			57
			48				53	37			65	64		52	62					60		64		61				45												52			55
			64				51	39			66	65		43	60					49		62		47				57												59			54
			64				49	42			63	64		50	59					61		61		46				44												58			52
			62				53	47			64	65		45	57					42		59		44				56												59			50
			60				51	51			62	64		42	55					54		58		42				44												55			49
			59				49	42			63	65		38	54					42		59		54				56												64			37
			57				44	54			60	64		33	55					54		57		54				41												63			38
			52				44	42			61	65		30	57					41		55		53				53												64			40
			52				44	54			58	66		26	55					53		54		54				41												59			42
			52				44	42			59	64		50	54					41		52		55				53												67			43
			52				44	47			56	62		47	52					53		50		55				40												64			45
			52				44	51			57	62		44	50					44		49		56				52												61			47
			52				44	54			55	61		47	49					56		47		53				40												55			49
			45				44	47			56	59		50	55					44		46		49				52												64			50
			48				44	59			53	57		53	49					56		47		54				38												61			51
			52				44	47			54	55		50	55					42		49		58				50												55			52
			57				44	59			51	54		47	49					54		47		66				38												52			53
			60				44	47			52	52		50	52					42		46		56				50												61			54
			64				44	51			50	55		53	50					54		42		65				36												55			55
			69				44	54			51	49		56	49					45		44		54				48												52			49
			64				44	59			48	50		53	50					57		46		63				36												49			50
			60				44	51			49	54		50	51					45		47		53				48												55			51
			68				44	63			51	62		53	52					57		42		61				35												52			52
			65				44	51			52	54		56	53					44		47		54				47												49			54
			62				44	63			51	62		59	54					56		42		63				35												43			55
			69				44	51			52	54		57	55					44		47		53				47												55			49
			64				44	54			54	50		56	56					56		42		61				33												54			50
			60				44	59			52	54		56	57					47		49		51				45												55			51
			57				44	63			54	62		57	58					59		42		59				33												52			52
			52				36	54			56	54		57	59					47		50		49				45												61			54
			48				44	66			54	62		60	60					59		47		58				31												60			55
			45				48	54			56	54		59	61					45		47		51				43												61			49
			48				51	66			57	51		57	62					57		42		59				31												55			48
			52				56	54			56	54		56	63					47		50		49				43												64			49
			44				60	66			57	60		56	64					59		50		58				30												63			50
			47				63	53			59	54		59	65					46		50		47				42												64			51
			52				66	65			57	60		57	66					58		47		56				30												61			52
			45				66	56			59	54		56	67					49		54		46				42												67			53
			48				65	68			61	50		57	68					61		54		55				31												64			54
			52				13	54			59	54		57	69					47		54		47				43												61			55
			57				17	66			61	62		60	67					59		55		56				31												55			56
			60				20	54			63	54		59	67					50		54		47				43												64			59
			64				25	66			61	62		57	66					62		52		56				30												61			57
			69				29	53			63	54		55	69					49		50		46				42												55			57
			64				32	65			64	48		54	67					61		54		55				30												52			55
			60				37	56			63	54		54	64					52		56		47				42												61			54
			68				37	68			64	63		54	64					64		50		56				28												55			54
			65				44	54			66	54		57	62					50		57		59				40												52			52
			62				37	66			64	63		55	63					62		49		68				39												49			50
			69				41	54			66	54		54	64					54		55		59				29												55			50
			64				44	66			68	50		52	60					66		52		68				36												52			48
			60				49	53			64	54		50	60					47		54		58				32												49			49
			57				53	65			66	62		49	59					59		69		67				29												43			52
			52				56	56			68	54		50	62					47		67		59				30												53			49
			48				61	68			64	62		52	55					59		66		68				36												52			50
			45				61	54			66	54		48	55					44		64		59				33												53			51
			48				61	66			68	51		50	54					56		62		68				30												50			52
			52				42	54			66	54		47	57					46		61		59				28												57			58
			44				42	66			67	60		43	55					58		62		68				36												56			61
			47				43	53			68	54		47	59					49		61		58				31												57			59
			52				44	65			47	60		50	57					61		59		68				28												53			59
			45				41	56			49	54		55	69					49		57		56				27												62			57
			48				42	68			51	48		59	68					61		55		68				35												61			55
			52				39	54			52	54		57	67					46		54		55				30												62			55
			57				41	66			54	63		54	66					58		52		67				27												57			54
			60				37	66			56	54		55	65					47		50		56				29												65			52
			64				41	58			57	63		59	64					59		49		68				36												62			52
			69				44	63			59	54		50	63					50		50		55				32												59			49
			64				49	54			61	47		52	62					62		52		67				29												53			50
			60				53	59			63	55		55	61					50		50		56				30												62			54
			68				56	51			64	62		50	60					62		49		68				36												59			51
			65				61	56			66	55		48	59					48		45		50				33												53			52
			62				61	47			68	62		50	62					60		47		62				30												50			53
			69				61	52			69	55		47	60					49		49		51				28												59			54
			64				42	44			66	48		45	59					61		50		55				36												53			57
			60				42	49			68	55		48	55					52		45		58				31												50			56
			57				61	41			69	60		47	59					64		50		63				28												47			57
			60				61	42			66	55		45	57					52		45		61				35												53			59
			64				43	42			68	60		50	55					64		50		59				44												50			54
			69				43	42			69	55		46	35					50		45		58				45												47			57
			64				61	42			66	50		43	38					62		52		56				53												41			55
			60				62	42			68	55		46	43					52		45		55				54												53			54
			68				61	35			69	59		50	47					64		53		58				56												52			55
			65				59	39			66	55		55	50					51		50		62				57												53			57
			62				57	42			66	59		58	55					63		62		63				65												50			52
			69				55	47			66	55		57	59					54		50		61				66												59			55
			64				54	51			66	50		54	57					66		62		59				68												58			54
			60				49	54			67	55		55	55					52		45		58				69												59			53
			57				47	59			68	58		56	54					64		57		56				67												53			54
			52				45	47			66	55		53	55					55		53		63				66												62			59
			48				50	35			65	58		55	57					67		65		58				29												61			54
			45				38	39			63	55		56	59					54		53		55				36												62			57
			40				39	43			65	49		53	61					66		65		51				32												59			55
			36				41	47			63	55		55	64					57		53		46				29												65			54
			33				41	51			65	58		56	62					69		65		43				30												62			55
			28				42	55			63	55		53	35					55		50		39				36												59			57
			24				43	59			56	58		55	38					67		62		34				33												53			52
			21				44	47			68	55		58	43					57		57		31				30												62			55
							45	35			66	49		56	47					69		69		27				28												59			54
							47	39			64	55		55	50					56		57		59				36												53			53
							46	44			63	57		53	55					68		69		63				31												50			54
							38	47			64	55		55	59					57		57		59				28												59			55
							37	51			63	57		58	57					69		69		61				27												53			56
							38	56			64	55		56	55					52		55		59				35												50			57
							39	59			63	49		55	54					64		67		58				30												47			58
							40	52			59	55		53	52					57		53		56				27												53			59
							41	54			69	57		51	50					69		65		55				29												50			60
							42	47			68	55		50	49					55		53		55				36												47			61
							43	40			66	57		49	50					67		65		58				32												41			62
							44	40			64	55		50	52					55		53		56				29												50			63
							45	40			63	49		50	54					67		65		55				30												47			64
							43	39			61	55		50	55					54		50		56				36												41			65
							37	40			59	57		50	57					66		62		58				33												38			66
							38	37			57	55		50	59					57		57		51				30												47			68
							39	46			56	57		59	61					69		69		51				28												41			66
							40	47			54	55		50	62					50		57		59				36												38			64
							41	40			52	50		57	63					62		69		63				31												35			62
							42	40			51	54		54	58					50		57		59				28												43			61
							43	40			49	57		55	56					62		69		61				35												41			59
							44	39			47	54		50	56					48		55		59				44												38			57
							45	40			39	57		60	55					60		67		58				45												35			56
							46	37			40	54		57	58					49		53		56				53												43			59
							47	49				45		59	56					61		65		54				54												41			57
							48	51				50		50	53					52		53		54				56												38			57
							49	40				54		57	53					64		65		54				57												35			59
							51	40				50		54	51					52		53		53				65												43			57
							52	40				54		55	52					64		65		51				66												41			55
							49	39				50		55	53					49		52		53				68												38			54
							51	40				45		64	49					61		64		51				69												35			52
							52	37				51		60	49					50		50		46				67												43			50
							49	46				54		62	48					62		62		53				66												41			48
							51	44				51		55	51					54		50		46				68												38			49
							52	46				54		60	44					66		62		50				69												35			49
							51	42				51		58	44					54		50		53				67												43			50
							49	51				45		59	43					66		62		54				66												41			51
							48	49				50		55	46					51		48		46				68												38			52
							44	51				54		64	44					63		60		51				69												35			58
							45	47				50		60	48					52		46		54				67												43			61
							46	56				54		62	46					64		58		56				66												41			59
							47	55				50		55	51					55		46		46				69												38			57
							48	56				45		60	44					67		58		50				66												35			55
							49	53				48		58	44					66		46		53				64												43			54
							50	54				54		59	43					67		58		58				63												41			52
							51	58				48		55	46					69		45		56				69												38			49
							52	47				54		65	44					67		57		54				66												35			50
							51	59				48		62	60					66		44		53				64												43			51
							44	46				45		64	59					66		56		54				63												41			52
							46	58				50		67	62					67		44		51				69												38			53
							48	47				54		66	55					69		56		50				66												35			54
							49	59				50		64	55					67		44		51				64												43			57
							51	49				54		62	54					66		56		56				63												41			56
							52	61				50		60	57					66		47		51				66												38			57
							53	51				45		59	55					67		59		50				63												35			59
							54	63				51		62	59					69		45		51				59												43			54
							55	52				54		67	57					67		57		58				60												41			57
							56	64				51		59	62					66		48		54				62												38			55
							57	53				54		66	55					68		60		53				60												35			54
							58	65				51		57	55					69		47		54				59												43			55
							48	54				45		67	54					66		59		56				57												41			57
							49	66				48		55	57					62		50		54				60												38			52
							50	56				54		54	55					61		62		53				57												35			55
							51	68				48		52	59					62		48		54				55												43			54
							52	54				54		50	57					64		60		56				54												41			53
							53	66				48		48	60					62		52		49				57												38			54
							54	52				43		47	59					61		64		53				54												35			59
							55	64				47		50	62					61		49		56				52												43			54
							56	51				55		55	60					62		61		58				51												41			57
							54	63				47		47	64					64		52		49				54												38			55
							48	49				55		54	63					62		64		54				51												35			54
							49	61				47		45	66					61		50		58				47												43			55
							51	51				43		55	64					61		62		59				48												41			57
							53	63				48		43	62					62		53		49				50												38			52
							54	52				55		42	60					64		65		53				48												35			55
							55	64				48		40	59					62		52		56				47												44			54
							56	49				55		38	57					61		64		61				45												41			53
							57	61				48		36	60					67		55		59				48												38			54
							58	47				43		35	54					64		67		58				45												35			55
							59	59				50		38	55					61		53		56				43												44			56
							60	46				55		43	59					55		65		58				42												41			57
							61	58				50		35	62					62		53		54				45												38			58
							51	44				55		42	67					57		65		53				42												35			59
							53	56				50		33	45					53		53		54				40												44			60
							54	42				43		43	64					55		65		59				39												41			61
							55	54				46		47	62					52		52		54				42												38			62
							56	40				50		48	61					49		64		53				39												35			50
							57	52				46		50	60					50		51		54				35												44			52
							58	39				50		43	57					52		63		61				36												41			53
							59	51				46		55	55					53		51		54				38												38			54
							60	37				40		55	59					52		63		53				36												35			54
							61	49				46		53	62					50		51		54				35												44			50
							62	35				50		55	67					50		63		56				33												41			49
							63	47				46		50	48					52		57		58				31												38			50
							64	34				50		52	67					53		69		59				30												35			51
							65	46				46		55	49					52		56		61				28												44			52
							66	32				40		48	67					50		68		63				27												41			53
							65	44				46		54	50					50		56		61				28												38			54
							63	30				49		57	62					52		68		59				27												35			55
							61	42				46		50	60					53		56		58				24												44			56
							60	29				49		55	59					52		68		59				23												41			57
							58	41				46		50	59					50		50		61				21												38			58
							56	30				40		47	57					62		62		63				19												35			59
							54	42				45		43	60					57		49		65				18												44			60
							53	28				49		38	54					65		61		66				40												41			61
							51	40				45		35	55					57		49		68				44												38			62
							49	27				49			59					56		61		66				45												35			50
							48	39				45			57					57		49		65				47												44			54
							46	25				40			62					59		61		63				48												41			52
							44	37				43			67					57		55		61				51												38			50
							42	35				49			59					56		67		60				52												35			45
							41	58				43			57					56		54		58				52												44			47
							39	59				49			62					57		66		56				56												41			49
							37	42				43			55					59		65		54				57												38			50
							36	42				50			59					57		66		53				59												35			52
							34	42				42			62					56		64		51				60												44			54
							32	41				42			67					56		62		49				63												41			55
							30	42				38			43					57		61		48				64												38			57
							29	39				55			43					59		59		46				59												35			57
							27	51				55			43					57		57		44				55												44			57
							25	52				52								56		56		42				54												41			57
							24	47				54								62		54		41				43												38			62
							22	47				42								59		52		39				52												35			62
							20	47				42								56		50		37				51												44			64
							22	45				38								50		49		39				52												41			66
							20	47				57								48		47		41				40												38			67
							18	44				42								50		45		42				44												35			66
							17	56				42								52		40		44				45												44			62
							15	57				38								50		40		46				47												41			57
							13	48				67								48		45		47				48												38			57
							17	48				67								48		40		46				51												35			57
							20	48				64								50		40		44				52												44			57
							25	47				62								52		40		46				52												40			62
							29	48				69								50		45		47				56												38			64
							32	45				66								48		40		49				57												35			66
							37	54				62								48		47		51				59												44			67
							41	52				57								50		47		53				60												40			66
							44	54				54								52		47		54				63												38			62
							49	50				50								50		47		55				64												35			62
							53	57				45								48		47		56				60												43			64
							56	56				50								57		47		57				57												40			66
							61	57				38								48		49		58				55												37			67
							65	54				38								60		47		59				53												34			66
							68	60				42								48		49		60				50												43			62
							68	59				39								57		45		61				48												40			62
							68	60				45								59		40		62				50												37			64
							48	57				42								60		40		63				62												34			66
							48	57				40								59		45		64				58												43			61
							48	66				51								57		40		65				57												40			62
							49	60				52								57		40		66				55												37			57
							51	69				54								59		40		65				51												34			59
							49	54				55								60		45		66				50												43			57
							48	60				57								59		40		65				52												40			55
							49	57				59								57		47		66				64												37			54
							50	66				60								57		47		61				60												34			52
							51	48				63								59		47		58				59												43			50
							53	57				64								60		47		54				57												40			49
							51	54				66								59		47		49				53												37			47
							50	60				67								57		47		46				52												34			45
							51	45				69								60		49		42				51												43			47
							52	54				67								57		47		54				52												40			49
							53	48				65								69		49		37				39												37			50
							54	57				64								57		45		44				40												34			45
							53	42				62								57		64		42				39												43			47
							52	48				60								59		64		46				40												40			45
							53	45				59								60		64		44				39												37			43
							49	54				57								59		64		42				40												34			42
							54	36				55								57		64		41				39												43			40
							56	45				53								66		64		37				28												40			38
							54	42				52								57		64		46				33												37			37
							53	48				50								66		64		44				35												34			35
							54	33				48								57		64		42				36												43			33
							55	42				47								57		64		48				52												40			35
							56	36				48								59		64		49				57												37			37
							58	45				50								60		64		46				59												34			38
							56	36				52								59		64		44				52												43			49
							55	45				53								57		64		42				60												40			50
							56	42				55								66		64		41				57												37			61
							57	48				57								57		64		37				52												34			62
							58	33				59								66		64		58				60												43
							56	42				60								57		64		46				57												40
							54	36				62								57		64		54				56												37
							53	45				64								59		64		42				28												34
							51	36				65								61		64		51				35												43
							37	45				64								59		64		39				36												40
							41	42				62								57		64		47				38												37
							44	48				60								66		64		35				52												34
							49	42				59								57		64		48				62												43
							53	48				57								66		64		36				60												40
							56	45				55								57		64		49				60												37
							61	54				53								66		64		37				59												34
							65	45				52								57		64		41				59												43
							68	54				50								66		64		29				57												40
							67	48				48								57		64		42				57												37
							68	57				47								66		64		57				56												34
							67	48				45								57		64		56				54												43
							68	57				44								66		64		54				56												40
							67	54				45								57		64		53				57												37
							68	60				47								56		64		49				28												33
							68	54				48								66		64		57				33												43
							46	60				50								56		66		56				35												40
							46	57				52								66		68		54				36												37
							54	66				53								56		69		60				52												33
							53	57				56								66		64		61				57												43
							56	66				57								56		64		57				60												40
							54	60				59								56		64		56				64												37
							53	69				60								65		64		54				57												33
							51	54				62								56		64		53				69												43
							49	60				60								65		64		49				64												40
							53	57				36								56		64		69				63												37
							51	66				33								65		69		57				23												33
							54	57				28								56		68		66				30												43
							48	64				53								46		66		54				31												40
							49	60				50								49		64		62				33												37
							48	69				48								61		62		50				47												33
							51	52				36								60		61		59				57												43
							49	60				33								63		59		47				55												40
							53	57				28								61		64		56				55												37
							51	64				56								46		57		44				54												33
							54	48				57								47		56		53				54												43
							53	57				36								61		54		41				52												40
							56	52				33								60		52		61				52												37
							55	60				34								63		50		68				51												33
							58	45				55								61		49		66				49												43
							56	52				52								47		47		61				51												40
							54	48				38								46		52		68				52												37
							53	57				26								49		45		66				23												33
							51	40				23								54				63				28												43
							49	48				30								53				61				30												40
							48	45				58								54				58				31												37
							48	52				38								58				59				59												33
							54	36				26								56				58				64												43
							51	45				23								58				56				66												40
							48	40				31								59				54				67												37
							49	48				65								61				49				64												33
							48	33				65								61				49				67												43
							51	40				49								59				49				64												40
							49	36				43								59				46				63												37
							53	45				65								63				47				23												33
							51	36				65								61				46				30												43
							54	45				66								59				47				31												40
							53	40				54								59				44				33												37
							56	48				53								58				45				59												33
							55	33				54								56				47				69												43
							58	39				54								59				49				67												40
							56	36				53								56				52				67												37
							54	45				52								56				62				66												33
							53	36				52								54				61				66												43
							51	45				51								53				59				64												40
							49	39				52								56				57				64												37
							48	48				52								53				64				63												33
							46	39				51								54				46				61												43
							48	48				52								49				47				63												40
							54	45				49								50				49				66												37
							51	51				54								62				50				64												33
							48	45				48								61				54				64												43
							49	51				52								64				64				62												40
							48	48				56								62				62				62												37
							51	57				56								50				61				61												33
							49	48				54								50				59				59												43
							53	57				52								62				66				61												40
							51	51				51								61				42				64												37
							54	60				52								64				43				62												33
							53	51				56								62				45				62												43
							56	60				56								62				47				60												40
							55	57				54								61				54				60												37
							58	63				52								64				55				59												33
							56	48				51								62				57				57												43
							61	57				57								62				59				59												40
							60	51				54								61				54				62												37
							63	60				59								64				55				60												33
							61	51				53								62				57				60												43
							60	60				57								62				59				59												40
							58	57				61								61				56				59												37
							56	63				61								64				61				58												33
							54	49				59								62				54				58												43
							53	58				57								50				59				58												40
							51	53				56								49				44				60												37
							49	61				57								52				46				59												33
							48	46				61								57				47				59												43
							46	53				61								56				46				59												40
							44	49				59								57				41				60												37
							42	58				57								61				42				59												33
							41	41				56								59				66				59												43
							39	49				57								61				64				59												40
							37	46				49								62				61				52												37
							36	53				57								64				66				52												33
							34	37				48								64				64				53												43
							32	46				47								62				63				53												40
							42	41				43								62				61				52												37
							39	49				50								66				59				40												33
							36	34				47								64				58				45												43
							39	41				50								62				59				40												40
							37	37				55								62				56				56												37
								46				54								61				61				44												33
								37				57								59				59				52												43
								46				55								62				58				44												40
								41				54								59				42				57												37
								49				57								59				41				45												33
								34				55								57				42				52												43
								41				54								56				44				45												40
								37				57								59				42				59												37
								46				55								56				41				47												33
								37				54								57				42				52												43
								46				52								45				32				47												40
								41				60								49				44				60												37
								49				59								52				43				48												33
								35				62								57				44				52												43
								37				60								61				34				48												40
								44				59								64				46				61												37
								47				62								69				45				49												33
								34				60								69				46				52												43
								37				59								69				35				49												40
								43				62								68				47				63												37
								46				60								44				46				51												33
								35				59								47				47				57												32
								37				57								50				37				51												33
								44				67								56				49				64												35
								47				66								59				48				52												37
								35				69								62				49				57												38
								37				67								61				39				52												40
								44				66								59				51				66												42
								47				69								57				50				54												43
								35				67								45				51				57												44
								37				66								48				41				54												45
								44				69								40				53				68												47
								47				67								44				52				56												49
								34				65								45				53				59												50
								37				64								48				42				56												52
								43				63								40				54				69												54
								46				64								44				53				57												55
								35				62								45				54				60												42
								37				60								48				56				57												45
								44				59								40				54				66												42
								47				57								44				53				57												42
								35				55								45				54				60												45
								37				54								48				44				57												42
								44				57								40				56				55												42
								47				60								44				55				59												45
								46				57								45				56				55												50
								44				54								48				46				64												54
								46				55								40				58				55												57
								44				59								44				57				59												62
								46				60								45				58				55												61
								47				62								47				47				54												62
								46				64								48				59				57												64
								44				65								45				58				54												62
								49				67								47				59				63												61
								47				64								50				49				54												59
								46				67								43				61				57												57
								47				65								46				60				54												55
								46				64								47				61				52												54
								47				62								50				51				52												52
								49				60								43				63				53												59
								47				59								46				62				53												57
								46				57								47				63				52												55
								54				55								50				53				40												54
								54				53								43				65				45												49
								52				52								46				64				40												50
								54				50								47				65				56												52
								52				48								50				66				44												50
								54				47								43				61				52												48
								55				45								46				63				44												47
								52				43								47				56				57												45
								49				42								50				61				45												43
								50				45								43				55				52												42
								49				43								46				59				45												40
								50				42								47				53				59												43
								52				45								50				54				47												37
								49				43								43				50				52												38
								46				45								46				51				47												42
								47				41								47				44				60												40
								46				40								50				49				48												38
								47				64								43				43				52												37
								49				67								46				47				48												38
								46				65								47				42				61												35
								42				64								50				42				49												33
								55				62								43				42				52												47
								67				60								47				40				49												45
								66				59								48				39				63												43
								52				57								52				23				51												42
								64				55								43				22				57												43
								63				53								47				20				51												40
								57				52								49				18				64												38
								59				50								52				66				52												54
								57				48								45				63				57												52
								59				47								49				61				52												50
								60				45								50				59				66												49
								57				43								57				23				54												50
								54				42								45				22				57												47
								55				43								49				20				54												45
								54				45								51				18				68												59
								55				42								45				54				56												57
								57				43								57				59				59												55
								54				45								51				61				56												54
								51				41								52				63				69												55
								52				40								69				23				57												52
								51				41								69				22				60												50
								52				39								68				20				57												52
								54				40								63				18				66												54
								51				41								64				54				57												55
								47				42								69				51				60												57
								48				43								69				49				57												59
								60				44								68				47				55												61
								59				45								66				23				59												62
								57				46								64				22				55												61
								69				45								63				20				64												62
								68				43								64				18				55												64
								62				42								63				42				59												66
								64				45								64				35				55												64
								62				42								63				37				54												66
								64				38								64				39				57												68
								65				43								51				42				54												69
								62				46								52				47				63												45
								59				38								54				49				54												45
								60				43								52				51				57												54
								59				42								51				54				54												50
								60				54								52				59				52												45
								62				62								54				61				64												54
								59				60								52				63				63												50
								56				58								51				18				64												60
								57				55								52				23				66												59
								56				58								53				25				64												57
								57				61								54				27				62												55
								59				62								54				30				60												54
								56				68								50				35				59												52
								52				69								47				37				60												50
								53				62								49				38				62												49
								65				65								54				42				60												50
								64				66								50				47				59												42
								50				57								47				49				57												40
								62				61								49				50				55												45
								60				62								50				54				54												40
								47				54								47				59				53												45
								59				56								49				61				54												40
								57				57								64				62				55												47
								43				53								60				18				54												40
								55				54								52				23				52												49
								42				50								65				25				51												43
								54				53								62				26				48												45
								44				54								52				30				47												43
								56				50								62				33				46												47
								45				53								59				35				47												43
								57				54								52				36				48												49
								43				50								59				42				45												43
								55				55								56				45				43												50
								54				57								52				47				64												41
								37				59								60				48				63												50
								46				53								57				54				64												41
								46				54								52				57				66												50
								47				50								65				59				64												41
								46				53								62				60				62												48
								47				54								52				26				60												41
								49				50								62				30				59												47
								46				53								59				31				60												41
								47				54								52				33				62												45
								51				50								59				48				60												41
								37				55								56				48				59												44
								49				57								52				48				57												41
								49				59								60				48				55												47
								51				51								57				47				54												41
								49				54								52				46				53												45
								51				51								62				44				54												57
								52				52								59				41				55												52
								49				54								57				41				54												57
								51				55								45				42				52												52
								54				47								44				66				51												59
								37				50								47				65				48												52
								58				47								45				63				47												61
								58				48								49				61				46												55
								59				50								50				61				47												57
								58				52								56				54				48												55
								59				44								57				53				47												59
								61				47								61				51				52												55
								57				44								62				49				40												61
								69				45								64				49				44												55
								66				47								64				49				45												62
								68				48								69				42				47												53
								66				43								68				41				48												62
								68				47								64				39				51												53
								69				50								64				37				52												62
								66				48								69				37				52												53
								63				45								66				42				56												60
								64				42								65				54				57												53
								63				43								68				46				59												59
								64				42								66				54				60												53
								66				62								62				44				63												57
								63				42								61				56				64												53
								57				43								64				47				52												56
								59				45								62				56				64												53
								57				47								59				46				52												59
								59				42								58				58				67												53
								61				62								61				49				43												57
								57				42								59				58				52												52
								54				43								54				46				54												57
								56				45								53				58				55												52
								54				47								56				54				55												56
								56				45								54				58				54												53
								57				54								47				46				57												59
								54				57								49				58				59												53
								51				55								50				54				60												57
								52				54								52				58				60												52
								51				52								54				47				59												57
								52				53								52				59				62												52
								54				50								50				56				64												56
								51				53								49				59				65												53
								45				52								47				49				65												59
								47				50								45				61				64												53
								45				48								59				58				62												57
								47				50								61				61				60												45
								49				47								63				54				59												47
								45				50								64				66				57												49
								42				48								66				58				55												50
								45				47								64				66				54												52
								42				45								63				54				39												54
								45				43								64				66				40												56
								45				47								66				58				44												57
								42				50								68				66				45												56
								44				45								69				56				47												57
								42				48								64				66				48												56
								44				54								64				59				51												57
								42				55								61				66				52												56
								44				47								69				60				52												57
								45				45								69				66				56												56
								44				43								66				61				57												57
								42				40								27				66				59												54
								47				48								27				58				60												62
								45				47								28				66				63												57
								44				45								21				59				64												66
								45				42								52				66				64												57
								44				54								64				60				64												69
								45				55								52				66				64												57
								47				57								64				61				67												54
								45				59								49				66				55												62
								44				62								61				58				59												57
								52				64								57				66				39												66
								52				62								69				59				40												57
								51				62								57				66																69
								52				61								69				66																63
								51				59								54				66																63
								52				61								66																				66
								54				62								27																				69
								51				59								27																				67
								47				59								28																				66
								52				59								21																				64
								51				57								63																				61
								52				57								63																				62
								51				55								64																				54
								52				55								69																				50
								54				54								51																				47
								51				52								51																				55
								47				52								52																				54
								52				60								57																				52
								42				60								52																				49
								49				60								45																				57
								42				59																												54
								47				59																												50
								44				57																												59
								56				57																												57
								56				55																												55
								57				54																												52
								58				54																												64
								59				62																												62
								57				64																												61
								57				66																												59
								56				67																												57
								54				67																												55
								52				67																												54
								61				67																												52
								61				66																												50
								62				66																												47
								63				64																												45
								64				64																												45
								62				64																												42
								62				62																												54
								61				62																												54
								59				60																												55
								57				60																												54
								61				60																												57
								66				59																												57
								54				59																												59
								63				57																												57
								53				57																												64
								61				57																												62
								52				55																												61
								61				55																												59
								51				55																												54
								59				54																												42
								50				54																												46
								59				54																												49
								49				52																												54
								57				52																												58
								56				52																												61
								54				50																												65
								52				50																												66
								51				50																												65
								63				48																												66
								61				48																												65
								63				48																												66
								64				48																												61
								64				48																												58
								63				48																												54
								61				48																												42
								59				48																												47
								57				48																												50
								57				48																												54
								56				48																												59
								56				49																												62
								54				45																												65
								66				44																												66
								64				50																												65
								66				49																												66
								68				52																												65
								68				63																												66
								66				64																												62
								64				66																												59
								63				64																												54
								61				62																												41
								59				61																												44
								57				59																												47
								57				57																												50
								56				56																												53
								56				57																												56
								54				59																												59
								59				61																												62
								58				63																												59
								56				64																												65
								54				66																												62
								52				64																												59
								51				62																												56
								49				61																												53
								47				59																												50
								47				57																												37
								46				56																												40
								44				57																												43
								42				59																												46
								40				61																												49
								39				62																												52
								37				60																												55
								35				59																												58
								59				60																												61
								61				59																												49
								63				57																												61
								64				55																												49
								66				59																												61
								67				57																												49
								59				55																												61
								59				54																												50
								58				57																												62
								58				55																												49
								58				55																												61
								58				55																												50
								57				55																												62
								63				54																												43
								66				55																												55
								63				59																												42
								69				59																												54
								66				59																												49
								63				59																												61
								57				58																												50
								56				59																												62
								65				62																												43
								64				62																												55
								62				62																												42
								60				62																												54
								59				61																												49
								57				62																												61
[truncated: 766 more rows]
[truncated: 78 more columns]
